# Supplementary material for: The impact of Helicobacter pylori infection and eradication therapies on gut microbiota: a systematic review of microbial dysbiosis and its implications in gastric carcinogenesis
Source: Front Cell Infect Microbiol. 2025 Jul 7;15:1592977. doi: 10.3389/fcimb.2025.1592977 (PMC12277284; doi:10.3389/fcimb.2025.1592977)
Supplement: Supplementary file 2 [file Table2.xls]

## Sheet: Supplementary Data 2 Query 1 fi
key	title	year	month	day	journal	issn	volume	issue	pages	authors	url	language	publisher	location	abstract	notes	doi	keywords	pubmed_id	pmc_id
rayyan-27345995	<i>Helicobacter pylori</i> Infection, the Gastric Microbiome and Gastric Cancer	2019			HELICOBACTER PYLORI IN HUMAN DISEASES: ADVANCES IN MICROBIOLOGY, INFECTIOUS DISEASES AND PUBLIC HEALTH. VOL 11	["0065-2598", "2214-8019", "978-3-030-21916-1", "978-3-030-21915-4"]	1149		195-210	Pereira-Marques, J and Ferreira, RM and Pinto-Ribeiro, I and Figueiredo, C					After a long period during which the stomach was considered as an organ where microorganisms could not thrive, Helicobacter pylori was isolated in vitro from gastric biopsies, revolutionising the fields of Microbiology and Gastroenterology. Since then, and with the introduction of high-throughput sequencing technologies that allowed deep characterization of microbial communities, a growing body o…		["10.1007/5584_2019_366", "10.1007/978-3-030-21916-1"]
rayyan-27345996	The influence of<i> Helicobacter</i><i> pylori,</i> proton pump inhibitor, and obesity on the gastric microbiome in relation to gastric cancer development	2024	12		COMPUTATIONAL AND STRUCTURAL BIOTECHNOLOGY JOURNAL	2001-0370	23		186-198	Zhou, CL and Bisseling, TM and van der Post, RS and Boleij, A					Helicobacter pylori infection is still the main risk factor for the development of gastric cancer (GC). We explore the scientific evidence for the role of the gastric microbiome beyond Helicobacter pylori (H. pylori) in gastric carcinogenesis. The composition of the gastric microbiome in healthy individuals, in presence and absence of H. pylori infection, in proton pump inhibitor (PPI)-users, obe…		10.1016/j.csbj.2023.11.053
rayyan-27345997	Low <i>Bifidobacterium</i> Abundance in the Lower Gut Microbiota Is Associated With <i>Helicobacter pylori</i>-Related Gastric Ulcer and Gastric Cancer	2021	2	26	FRONTIERS IN MICROBIOLOGY	1664-302X	12			Devi, TB and Devadas, K and George, M and Gandhimathi, A and Chouhan, D and Retnakumar, RJ and Alexander, SM and Varghese, J and Dharmaseelan, S and Chandrika, SK and Jissa, VT and Das, B and Nair, GB and Chattopadhyay, S					Helicobacter pylori infection in stomach leads to gastric cancer, gastric ulcer, and duodenal ulcer. More than 1 million people die each year due to these diseases, but why most H. pylori-infected individuals remain asymptomatic while a certain proportion develops such severe gastric diseases remained an enigma. Several studies indicated that gastric and intestinal microbiota may play a critical …		10.3389/fmicb.2021.631140
rayyan-27345999	The uninvited guests of our microbiome: <i>Helicobacter pylori</i> and Epstein-Barr virus and their role in gastric cancerogenesis	2021	11	29	POSTEPY HIGIENY I MEDYCYNY DOSWIADCZALNEJ	["0032-5449", "1732-2693"]	75	1	611-619	Dzikowiec, M and Pastuszak-Lewandoska, D					It is well established that human body is an ecosystem for numerous microorganisms: bacteria, fungi, eukaryotic parasites, and viruses. They form a "microbiome" that under conditions of homeostasis remains in a friendly mutual relationship with the host. However, the composition and diversity of this microbe community is dynamic and can be changed under the influence of environmental factors, suc…		10.2478/ahem-2021-0008
rayyan-27346000	Crosstalk between <i>Helicobacter pylori</i> and gastrointestinal microbiota in various gastroduodenal diseases-A systematic review	2023	9		3 BIOTECH	["2190-572X", "2190-5738"]	13	9		Sharma, P and Phatak, SM and Warikoo, P and Mathur, A and Mahant, S and Das, K and Das, R					Gastroduodenal diseases have prevailed for a long time and more so due to dominance of gut bacteria Helicobacter pylori in most of the cases. But habitation by other gut microbiota in gastroduodenal diseases and the relationship between Helicobacter pylori and gastrointestinal microbiota in different gastroduodenal diseases is somewhat being unravelled in the current times. For this systematic re…		10.1007/s13205-023-03734-5
rayyan-27346001	Association Between Gut Microbiota and <i>Helicobacter</i> <i>pylori</i>-Related Gastric Lesions in a High-Risk Population of Gastric Cancer	2018	6	19	FRONTIERS IN CELLULAR AND INFECTION MICROBIOLOGY	2235-2988	8			Gao, JJ and Zhang, Y and Gerhard, M and Mejias-Luque, R and Zhang, L and Vieth, M and Ma, JL and Bajbouj, M and Suchanek, S and Liu, WD and Ulm, K and Quante, M and Li, ZX and Zhou, T and Schmid, R and Classen, M and Li, WQ and You, WC and Pan, KF					Eradication of Helicobacter pylori has been found to be effective for gastric cancer prevention, but uncertainties remain about the possible adverse consequences such as the potential microbial dysbiosis. In our study, we investigated the association between gut microbiota and H. pylori-related gastric lesions in 47 subjects by deep sequencing of microbial 16S ribosomal RNA (rRNA) gene in fecal s…		10.3389/fcimb.2018.00202
rayyan-27346002	Polyphenol Mechanisms against Gastric Cancer and Their Interactions with Gut Microbiota: A Review	2022	8		CURRENT ONCOLOGY	["1198-0052", "1718-7729"]	29	8	5247-5261	Li, MT and Zheng, Y and Zhao, JY and Liu, MM and Shu, XC and Li, Q and Wang, YP and Zhou, YN					The lack of new drugs and resistance to existing drugs are serious problems in gastric cancer(GC) treatment. The research found polyphenols possess anti-Helicobacter pylori(Hp) and antitumor activities and may be used in the research and development of drugs for cancer prevention and treatment. However, polyphenols are affected by their chemical structures and physical properties, which leads to …		10.3390/curroncol29080417
rayyan-27346003	The Influence of <i>Helicobacter pylori</i> on Human Gastric and Gut Microbiota	2023	4		ANTIBIOTICS-BASEL	2079-6382	12	4		Fiorani, M and Tohumcu, E and Del Vecchio, LE and Porcari, S and Cammarota, G and Gasbarrini, A and Ianiro, G					Helicobacter pylori is a Gram-negative bacterium that is able to colonize the human stomach, whose high prevalence has a major impact on human health, due to its association with several gastric and extra-gastric disorders, including gastric cancer. The gastric microenvironment is deeply affected by H. pylori colonization, with consequent effects on the gastrointestinal microbiota, exerted via th…		10.3390/antibiotics12040765
rayyan-27346004	Effects of <i>Helicobacter pylori</i> infection on intestinal microbiota, immunity and colorectal cancer risk	2024	1	26	FRONTIERS IN CELLULAR AND INFECTION MICROBIOLOGY	2235-2988	14			Engelsberger, V and Gerhard, M and Mejias-Luque, R					Infecting about half of the world ' s population, Helicobacter pylori is one of the most prevalent bacterial infections worldwide and the strongest known risk factor for gastric cancer. Although H. pylori colonizes exclusively the gastric epithelium, the infection has also been associated with various extragastric diseases, including colorectal cancer (CRC). Epidemiological studies reported an al…		10.3389/fcimb.2024.1339750
rayyan-27346005	Interdisciplinary insights into the link between gut microbiome and gastric carcinogenesis-what is currently known?	2022	1		GASTRIC CANCER	["1436-3291", "1436-3305"]	25	1	2025-10-01	Kazmierczak-Siedlecka, K and Daca, A and Roviello, G and Catalano, M and Polom, K					Currently, gastric cancer is one of the leading death-related cancer globally. The etiopathogenesis of gastric cancer is multifactorial and includes among others dysbiotic alterations of gastric microbiota. Molecular techniques revealed that stomach is not a sterile organ and it is resides with ecosystem of microbes. Due to the fact that the role of Helicobacter pylori infection in development of…		10.1007/s10120-021-01260-y
rayyan-27346006	The Implication of Gastric Microbiome in the Treatment of Gastric Cancer	2022	4		CANCERS	2072-6694	14	8		Pappas-Gogos, G and Tepelenis, K and Fousekis, F and Katsanos, K and Pitiakoudis, M and Vlachos, K					Simple Summary Gastric cancer (GC) represents the fifth most common cancer worldwide. Recent developments in PCR and metagenomics clarify that the stomach contains a powerful microbiota. Conventional treatments for GC that include surgery, chemotherapy, and radiotherapy are not very effective. That's why new therapeutic strategies are needed. The intestinal microbiota is involved in oncogenesis a…		10.3390/cancers14082039
rayyan-27346007	Interplay and cooperation of <i>Helicobacter pylori</i> and gut microbiota in gastric carcinogenesis	2021	9	23	BMC MICROBIOLOGY	1471-2180	21	1		Bakhti, SZ and Latifi-Navid, S					Chronic Helicobacter pylori infection is a critical risk factor for gastric cancer (GC). However, only 1-3 % of people with H. pylori develop GC. In gastric carcinogenesis, non-H. pylori bacteria in the stomach might interact with H. pylori. Bacterial dysbiosis in the stomach can strengthen gastric neoplasia development via generating tumor-promoting metabolites, DNA damaging, suppressing antitum…		10.1186/s12866-021-02315-x
rayyan-27346008	Diversification and deleterious role of microbiome in gastric cancer	2023	11		CANCER REPORTS	2573-8348	6	11		Chattopadhyay, I and Gundamaraju, R and Rajeev, A					Gut microbiota dictates the fate of several diseases, including cancer. Most gastric cancers (GC) belong to gastric adenocarcinomas (GAC). Helicobacter pylori colonizes the gastric epithelium and is the causative agent of 75% of all stomach malignancies globally. This bacterium has several virulence factors, including cytotoxin-associated gene A (CagA), vacuolating cytotoxin (VacA), and outer mem…		10.1002/cnr2.1878
rayyan-27346009	Role of Bacterial and Viral Pathogens in Gastric Carcinogenesis	2021	4		CANCERS	2072-6694	13	8		Palrasu, M and Zaika, E and El-Rifai, W and Que, JW and Zaika, AI					Simple Summary Stomach cancer is one of the most common cancers in the world, with over one million new cases diagnosed in 2020. Despite recent advances in cancer treatments, gastric cancer remains a serious clinical problem. This disease is tightly linked to gastric infections with Helicobacter pylori bacterium, Epstein-Barr virus, and some other less known pathogens. Here, we discuss how gastri…		10.3390/cancers13081878
rayyan-27346010	<i>Helicobacter pylori</i>: gastric cancer and beyond	2010	6		NATURE REVIEWS CANCER	1474-175X	10	6	403-414	Polk, DB and Peek, RM					Helicobacter pylori is the dominant species of the human gastric microbiome, and colonization causes a persistent inflammatory response. H. pylori-induced gastritis is the strongest singular risk factor for cancers of the stomach; however, only a small proportion of infected individuals develop malignancy. Carcinogenic risk is modified by strain-specific bacterial components, host responses and/o…		10.1038/nrc2857
rayyan-27346011	Probiotics mitigate Helicobacter pylori-induced gastric inflammation and premalignant lesions in INS-GAS mice with the modulation of gastrointestinal microbiota	2022	8		HELICOBACTER	["1083-4389", "1523-5378"]	27	4		He, C and Peng, C and Xu, XB and Li, NS and Ouyang, YB and Zhu, Y and Lu, NH					Background Dysbiosis of gastric microbiota including Helicobacter pylori (H. pylori) infection is associated with the development of stomach cancer. Probiotics have been shown to attenuate H. pylori-induced gastritis, although their role in cancer prevention remains unclear. Thus, we aimed to explore the effects of probiotics on H. pylori-induced carcinogenesis and the alterations of gastrointest…		10.1111/hel.12898
rayyan-27346012	Association between gut microbiota and gastric cancers: a two-sample Mendelian randomization study	2024	4	2	FRONTIERS IN MICROBIOLOGY	1664-302X	15			Chang, Y and Gao, GZ and Feng, CC					Background: Gastric cancer (GC) is the fifth most commonly diagnosed cancer worldwide, with its etiology attributed to a complex interplay of genetic, dietary, environmental factors, and infections such as Helicobacter pylori. Despite the known risk factors, the role of gut microbiota in the development of gastric cancer remains insufficiently explored. This study aims to elucidate the causal rel…		10.3389/fmicb.2024.1383530
rayyan-27346013	<i>Helicobacter pylori</i> infection and gut microbiota in adolescents: Is there a relation?	2023	12	22	JOURNAL OF BIOSCIENCES	["0250-5991", "0973-7138"]	49	1		El Amrousy, D and El Ashry, H and Maher, S and Abdelhai, D and Hassan, S					Helicobacter pylori infection is a prevalent global infection associated with several complications such as peptic ulcer, upper gastrointestinal bleeding, and stomach cancer. An imbalance in the gut microbiota composition or the relationship between the microbiota and the host may be implicated in the infection. To investigate this, we studied the intestinal microbiota of 50 newly infected adoles…		10.1007/s12038-023-00387-7
rayyan-27346014	Upper Gastrointestinal Cancer and Liver Cirrhosis	2022	5		CANCERS	2072-6694	14	9		Jeng, KS and Chang, CF and Sheen, IS and Jeng, CJ and Wang, CH					Simple Summary There is a higher incidence rate of upper gastrointestinal cancer in those with liver cirrhosis. The contributing factors include gastric ulcers, congestive gastropathy, zinc deficiency, alcohol drinking, tobacco use and gut microbiota. Most of the de novo malignancies that develop after liver transplantation for cirrhotic patients are upper gastrointestinal cancers. The surgical r…		10.3390/cancers14092269
rayyan-27346015	Gastric Cancer and Gastric Microbiome	2023	6		KOREAN JOURNAL OF GASTROENTEROLOGY	["1598-9992", "2233-6869"]	81	6	235-242	Yang, HJ					Gastric cancer remains a significant disease burden in Korea, with Helicobacter pylori infections being the most crucial risk factor. With the advent of next-generation sequencing, the role of gastric microbiota in gastric cancer has attracted increasing attention. Studies have shown that the gastric microbiota of patients with gastric cancer differs in composition from that of the controls, with…		10.4166/kjg.2023.055
rayyan-27346016	Use of Antibiotics and Probiotics Reduces the Risk of Metachronous Gastric Cancer after Endoscopic Resection	2021	6		BIOLOGY-BASEL	2079-7737	10	6		Arai, J and Niikura, R and Hayakawa, Y and Kawahara, T and Honda, T and Hasatani, K and Yoshida, N and Nishida, T and Sumiyoshi, T and Kiyotoki, S and Ikeya, T and Arai, M and Suzuki, N and Tsuji, Y and Yamada, A and Kawai, T and Koike, K					Simple Summary Helicobacter pylori is the most important cause of gastric cancer, and its eradication reduces the incidence of gastric cancer after endoscopic resection. However, incidence of metachronous gastric cancer is still high. More studies are needed to identify other chemopreventive drugs that may reduce the incidence of this disease. In this study, we focused on the alteration of the in…		10.3390/biology10060455
rayyan-27346017	The role of the gut microbiota in gastric cancer: the immunoregulation and immunotherapy	2023	6	30	FRONTIERS IN IMMUNOLOGY	1664-3224	14			Wang, MQ and Yang, G and Tian, Y and Zhang, QH and Liu, Z and Xin, Y					Gastric cancer (GC) is one of the most common cancers, leading to the deaths of millions of people worldwide. Therefore, early detection and effective therapeutic strategies are of great value for decreasing the occurrence of advanced GC. The human microbiota is involved not only in the maintenance of physiological conditions, but also in human diseases such as obesity, diabetes, allergic and ato…		10.3389/fimmu.2023.1183331
rayyan-27346018	Microbial-Driven Immunological Memory and Its Potential Role in Microbiome Editing for the Prevention of Colorectal Cancer	2021	11	12	FRONTIERS IN CELLULAR AND INFECTION MICROBIOLOGY	2235-2988	11			Campillo-Gimenez, L and Rios-Covian, D and Rivera-Nieves, J and Kiyono, H and Chu, HT and Ernst, PB					Over the last several years, many advances have been made in understanding the role of bacteria in the pathogenesis of gastrointestinal cancers. Beginning with Helicobacter pylori being recognized as the first bacterial carcinogen and the causative agent of most gastric cancers, more recent studies have examined the role of enteric microbes in colorectal cancer. In the digestive tract, these comm…		10.3389/fcimb.2021.752304
rayyan-27346019	Mucosa microbiome of gastric lesions: Fungi and bacteria interactions	2020			MICROBIOME IN HEALTH AND DISEASE	["1877-1173", "978-0-12-820000-1"]	171		195-213	Wang, ZK and Ren, RR and Yang, YS					Many components of the gastric non-Helicobacter pylori microbiota have been identified recently thanks to advances in DNA sequencing techniques. Several lines of evidence support the hypothesis that the gastric microbiome is essential for gastric disorders such as gastric cancer. Microbial interactions impact the pathophysiology of various gastric disorders. This chapter provides an overview of r…		10.1016/bs.pmbts.2020.03.004
rayyan-27346020	Imbalance of Gastrointestinal Microbiota in the Pathogenesis of <i>Helicobacter pylori</i>-Associated Diseases	2016	10		HELICOBACTER	["1083-4389", "1523-5378"]	21	5	337-348	He, C and Yang, Z and Lu, NH					The development of new nucleotide sequencing techniques and advanced bioinformatics tools has opened the field for studying the diversity and complexity of the gastrointestinal microbiome independent of traditional cultural methods. Owing largely to the gastric acid barrier, the human stomach was long thought to be sterile. The discovery of Helicobacter pylori, the gram-negative bacterium that in…		10.1111/hel.12297
rayyan-27346021	Plant-Based Polyphenols: Anti-<i>Helicobacter pylori</i> Effect and Improvement of Gut Microbiota	2022	1		ANTIOXIDANTS	2076-3921	11	1		Guerra-Valle, M and Orellana-Palma, P and Petzold, G					Helicobacter pylori (H. pylori) infection affects more than half of the world's population, and thus, about 10 to 20% of people with H. pylori suffer from peptic ulcers, which may ultimately lead to gastric cancer. The increase in antibiotic resistance and susceptibility has encouraged the search for new alternative therapies to eradicate this pathogen. Several plant species are essential sources…		10.3390/antiox11010109
rayyan-27346022	Controlling the Impact of <i>Helicobacter pylori</i>-Related Hyperhomocysteinemia on Neurodegeneration	2023	3		MEDICINA-LITHUANIA	["1010-660X", "1648-9144"]	59	3		Kountouras, J and Doulberis, M and Papaefthymiou, A and Polyzos, SA and Zavos, C and Kazakos, E and Arapoglou, S and Kyrailidi, F and Mouratidou, MC and Boziki, M and Vardaka, E					Helicobacter pylori infection consists a high global burden affecting more than 50% of the world's population. It is implicated, beyond substantiated local gastric pathologies, i.e., peptic ulcers and gastric cancer, in the pathophysiology of several neurodegenerative disorders, mainly by inducing hyperhomocysteinemia-related brain cortical thinning (BCT). BCT has been advocated as a possible bio…		10.3390/medicina59030504
rayyan-27346023	The Clinical Evidence Linking <i>Helicobacter pylori</i> to Gastric Cancer	2017	3		CELLULAR AND MOLECULAR GASTROENTEROLOGY AND HEPATOLOGY	2352-345X	3	2	183-191	Moss, SF					The vast majority of gastric cancer worldwide is attributable to Helicobacter pylori, a chronic and persistent infection that is usually acquired in childhood. In some regions of the world with especially high gastric cancer prevalence, intervention programs have been established to eradicate H pylori with the expectation that this will significantly decrease mortality from this disease. This rev…		10.1016/j.jcmgh.2016.12.001
rayyan-27346024	<i>IN</i>-<i>SILICO</i> DESIGN OF ANTIGENIC PEPTIDES AND MOLECULAR CLONING OF CYTOTOXIN ASSOCIATED GENE (cagA) OF <i>H</i>. <i>PYLORI</i> IN AN EXPRESSION VECTOR	2019	6		INTERNATIONAL JOURNAL OF PHARMACEUTICAL SCIENCES AND RESEARCH	0975-8232	10	6	2754-2761	Al-Challabi, KAM and Al-Muhanna, ASJ and Sudhakar, M					Helicobacter pylori (H. pylori) is a spiral, gramnegative pathogen which causes gastric cancer along with MALT lymphoma. It is widespread among the gut microflora and stands first among the pathogens. Cytotoxin-associated gene (cagA) is thought to be the vital protein in the pathogenesis of gastric cancer. Since there are no available vaccines at the moment, and owing to the increasing antibiotic…		10.13040/IJPSR.0975-8232.10(6).2754-61
rayyan-27346025	<i>Helicobacter pylori</i> Eradication in the Prevention of Gastric Cancer: Are More Trials Needed?	2013	12		CURRENT ONCOLOGY REPORTS	["1523-3790", "1534-6269"]	15	6	517-525	Park, JY and Forman, D and Greenberg, ER and Herrero, R					The incidence of gastric cancer has decreased in much of the world, but gastric cancer remains the second leading cause of cancer death globally, and the burden is growing in many countries in East Asia and Latin America. Chronic infection with Helicobacter pylori is the dominant cause of gastric cancer, and two recent randomized trials showed that H. pylori eradication significantly decreased ga…		10.1007/s11912-013-0341-5
rayyan-27346026	Efficacy and Long-Term Safety of <i>H</i>. <i>pylori</i> Eradication for Gastric Cancer Prevention	2019	5		CANCERS	2072-6694	11	5		Liou, JM and Lee, YC and El-Omar, EM and Wu, MS					Helicobacter pylori (H. pylori) has been shown to be a causal factor of gastric cancer in cohort studies and animal models. Meta-analysis of case-control studies nested within prospective cohorts showed that H. pylori infection was associated with a 5.9-fold increased risk of non-cardia gastric cancer. Prospective cohort studies showed that gastric cancer developed in 1-4% of H. pylori-infected s…		10.3390/cancers11050593
rayyan-27346027	Microbiota and gastrointestinal cancer	2019	3		JOURNAL OF THE FORMOSAN MEDICAL ASSOCIATION	["0929-6646", "1876-0821"]	118		S32-S41	Weng, MT and Chiu, YT and Wei, PY and Chiang, CW and Fang, HL and Wei, SC					Gut microbiota plays important roles in many diseases, including cancer. It may promote carcinogenesis by inducing oxidative stress, genotoxicity, host immune response disturbance, and chronic inflammation. Colorectal cancer, hepatocellular carcinoma, and gastric cancer are the major gastrointestinal tract cancers in Taiwan. The microbiota detected in patients with tubular adenoma and villous/tub…		10.1016/j.jfma.2019.01.002
rayyan-27346028	Management of <i>Helicobacter pylori</i> infection: the Maastricht VI/Florence consensus report	2022	9		GUT	["0017-5749", "1468-3288"]	71	9	1724-1762	Malfertheiner, P and Megraud, F and Rokkas, T and Gisbert, JP and Liou, JM and Schulz, C and Gasbarrini, A and Hunt, RH and Leja, M and O'Morain, C and Rugge, M and Suerbaum, S and Tilg, H and Sugano, K and El-Omar, EM and European Helicobacter Microbiota S					Helicobacter pylori Infection is formally recognised as an infectious disease, an entity that is now included in the International Classification of Diseases 11th Revision. This in principle leads to the recommendation that all infected patients should receive treatment. In the context of the wide clinical spectrum associated with Helicobacter pylori gastritis, specific issues persist and require…		10.1136/gutjnl-2022-327745
rayyan-27346029	Role of the Gastric Microbiome in Gastric Cancer: From Carcinogenesis to Treatment	2021	3	15	FRONTIERS IN MICROBIOLOGY	1664-302X	12			Yang, JP and Zhou, XX and Liu, XS and Ling, ZX and Ji, F					The development of sequencing technology has expanded our knowledge of the human gastric microbiome, which is now known to play a critical role in the maintenance of homeostasis, while alterations in microbial community composition can promote the development of gastric diseases. Recently, carcinogenic effects of gastric microbiome have received increased attention. Gastric cancer (GC) is one of …		10.3389/fmicb.2021.641322
rayyan-27346030	Microbiota-Gastric Cancer Interactions and the Potential Influence of Nutritional Therapies	2024	2		INTERNATIONAL JOURNAL OF MOLECULAR SCIENCES	["1661-6596", "1422-0067"]	25	3		Raoul, P and Maccauro, V and Cintoni, M and Scarpellini, E and Ianiro, G and Gasbarrini, A and Mele, MC and Rinninella, E					Gastric cancer (GC) is one of the most common causes of cancer deaths, and GC treatments represent a large area of research. Although initially regarded as a sterile organ and unsuitable for microbial communities, the discovery of Helicobacter pylori made us realize that some microbes can colonize the stomach. In recent years, growing interest in gastric bacteria has expanded to the gut microbiot…		10.3390/ijms25031679
rayyan-27346032	Allergies, <i>Helicobacter pylori</i> and the continental enigmas	2015	6	9	FRONTIERS IN MICROBIOLOGY	1664-302X	6			Sitaraman, R					Helicobacter pylori, a gastric pathogen, is known to be associated with gastric and duodenal ulcers, and is also a strong risk factor for the development of gastric cancer and lymphoma of the mucosal-associated lymphoid tissue. Ordinarily, this should make a strong case for its eradication at par with any other infectious disease. However, the unique biology of Helicobacter pylori and the complex…		10.3389/fmicb.2015.00578
rayyan-27346033	Phytochemicals for the Prevention and Treatment of Gastric Cancer: Effects and Mechanisms	2020	1	2	INTERNATIONAL JOURNAL OF MOLECULAR SCIENCES	["1661-6596", "1422-0067"]	21	2		Mao, QQ and Xu, XY and Shang, A and Gan, RY and Wu, DT and Atanasov, AG and Li, HB					Gastric cancer is the fifth most common cancer, and the third most prevalent cause of cancer-related deaths in the world. Voluminous evidence has demonstrated that phytochemicals play a critical role in the prevention and management of gastric cancer. Most epidemiological investigations indicate that the increased intake of phytochemicals could reduce the risk of gastric cancer. Experimental stud…		10.3390/ijms21020570
rayyan-27346034	Role of the Microbiome in the Diagnosis and Management of Gastroesophageal Cancers	2024	6		JOURNAL OF GASTROINTESTINAL CANCER	["1941-6628", "1941-6636"]	55	2	662-678	Mascaretti, F and Haider, S and Amoroso, C and Caprioli, F and Ramai, D and Ghidini, M					PurposeStomach and esophageal cancers are among the highest mortality from cancers worldwide. Microbiota has an interplaying role within the human gastrointestinal (GI) tract. Dysbiosis occurs when a disruption of the balance between the microbiota and the host happens. With this narrative review, we discuss the main alterations in the microbiome of gastroesophageal cancer, revealing its potentia…		10.1007/s12029-024-01021-x
rayyan-27346035	Contribution of Gut Microbiota to Colonic and Extracolonic Cancer Development	2011			DIGESTIVE DISEASES	["0257-2753", "1421-9875"]	29	6	554-561	Compare, D and Nardone, G					It is estimated that 20% of malignancies worldwide can be attributed to infections, i.e. about 1.2 million cases per year. A typical example of the association between bacterial infection and gastrointestinal malignancies is Helicobacter pylori infection with both gastric cancer and mucosa-associated lymphoid tissue lymphoma. Bacteria are an important component of the human body. The human intest…		10.1159/000332967
rayyan-27346036	The role of microbiota in the development and treatment of gastric cancer	2023	9	29	FRONTIERS IN ONCOLOGY	2234-943X	13			Wang, YW and Han, WJ and Wang, N and Han, MZ and Ban, M and Dai, JY and Dong, YS and Sun, T and Xu, JN					The stomach was once considered a sterile organ until the discovery of Helicobacter pylori (HP). With the application of high-throughput sequencing technology and macrogenomics, researchers have identified fungi and fivemajor bacterial phyla within the stomachs of healthy individuals. These microbial communities exert regulatory influence over various physiological functions, including energy met…		10.3389/fonc.2023.1224669
rayyan-27346037	The interplay between <i>Helicobacter pylori</i> and the gut microbiota: An emerging driver influencing the immune system homeostasis and gastric carcinogenesis	2022	8	15	FRONTIERS IN CELLULAR AND INFECTION MICROBIOLOGY	2235-2988	12			Fakharian, F and Asgari, B and Nabavi-Rad, A and Sadeghi, A and Soleimani, N and Yadegar, A and Zali, MR					The human gut microbiota are critical for preserving the health status because they are required for digestion and nutrient acquisition, the development of the immune system, and energy metabolism. The gut microbial composition is greatly influenced by the colonization of the recalcitrant pathogen Helicobacter pylori (H. pylori) and the conventional antibiotic regimens that follow. H. pylori is c…		10.3389/fcimb.2022.953718
rayyan-27346038	The stomach in health and disease	2015	10		GUT	["0017-5749", "1468-3288"]	64	10	1650-1668	Hunt, RH and Camilleri, M and Crowe, SE and El-Omar, EM and Fox, JG and Kuipers, EJ and Malfertheiner, P and McColl, KEL and Pritchard, DM and Rugge, M and Sonnenberg, A and Sugano, K and Tack, J					The stomach is traditionally regarded as a hollow muscular sac that initiates the second phase of digestion. Yet this simple view ignores the fact that it is the most sophisticated endocrine organ with unique physiology, biochemistry, immunology and microbiology. All ingested materials, including our nutrition, have to negotiate this organ first, and as such, the stomach is arguably the most impo…		10.1136/gutjnl-2014-307595
rayyan-27346039	Microbiome and Gastric Cancer	2020	3		DIGESTIVE DISEASES AND SCIENCES	["0163-2116", "1573-2568"]	65	3	865-873	Engstrand, L and Graham, DY					The late 1800s Louis Pasteur and Robert Koch introduced and popularized the germ theory of disease. At that time, gastric cancer was the most common cause of cancer deaths in most countries making the stomach an early site of microbial research with a focus on gastric luminal and mucosal bacteria and the role of Boas-Oppler bacillus (Lactobacillus) in the diagnosis of gastric cancer. In the 1970s…		10.1007/s10620-020-06101-z
rayyan-27346040	<i>Helicobacter pylori</i>, gastric microbiota and gastric cancer relationship: Unrolling the tangle	2022	5	15	WORLD JOURNAL OF GASTROINTESTINAL ONCOLOGY	1948-5204	14	5		Liatsos, C and Papaefthymiou, A and Kyriakos, N and Galanopoulos, M and Doulberis, M and Giakoumis, M and Petridou, E and Mavrogiannis, C and Rokkas, T and Kountouras, J					Helicobacter pylori infection (Hp-I) represents a typical microbial agent intervening in the complex mechanisms of gastric homeostasis by disturbing the balance between the host gastric microbiota and mucosa-related factors, leading to inflammatory changes, dysbiosis and eventually gastric cancer. The normal gastric microbiota shows diversity, with Proteobacteria [Helicobacter pylori (H. pylori) …		10.4251/wjgo.v14.i5.959
rayyan-27346041	<i>Helicobacter Pylori </i>and Gastric Cancer: An Update in the Literature	2024	3		PUERTO RICO HEALTH SCIENCES JOURNAL	["0738-0658", "2373-6011"]	43	1	2017-09-01	Toro, DH and Bofill-Garcia, A and Toro, MAD					Of the chronic bacterial infections that affect humans, Helicobacter pylori ( H. pylori ) infection is one of the most common. It inhabits the stomachs of half of the adult human population. In Puerto Rico, a US territory, it has an overall prevalence of 33%, similar to the prevalence reported in the population of the US as a whole. Helicobacter pylori infection is responsible for mucosal inflamm…
rayyan-27346042	Prevention of gastric cancer by <i>Helicobacter pylori</i> eradication: A review from Japan	2019	7		CANCER MEDICINE	2045-7634	8	8	3992-4000	Uno, Y					Japan introduced a Helicobacter pylori eradication therapy strategy in 2013, with the aim of decreasing the number of gastric cancer-related death, the number of new cases of gastric cancer, and associated medical costs. Five years have passed since then, but no reduction in the annual number of gastric cancer has been observed. In addition, it was suggested that the number of deaths due to gastr…		10.1002/cam4.2277
rayyan-27346043	Metformin Modifies the Gut Microbiota of Mice Infected with <i>Helicobacter pylori</i>	2021	4		PHARMACEUTICALS	1424-8247	14	4		Jauvain, M and Courtois, S and Lehours, P and Bessede, E					Metformin is widely prescribed to treat type 2 diabetes. Diabetes patients treated with metformin have a decreased risk of cancers, including gastric cancer. Among the factors influencing digestive carcinogenesis, gut microbiota interactions have been intensively studied. Metformin exhibits direct antimicrobial activity toward Helicobacter pylori, which plays a crucial role in gastric carcinogene…		10.3390/ph14040329
rayyan-27346045	Involvement of the human microbiome in frequent cancers, current knowledge and carcinogenesis mechanisms	2023	7		BULLETIN DU CANCER	["0007-4551", "1769-6917"]	110	7	776-789	Ait-Zenati, F and Djoudi, F and Mehelleb, D and Madaoui, M					The human body is home to a complex microbial community, living in symbiosis. However, when an imbalance occurs, known as dysbiosis, it can lead to organic diseases such as cancers. Helicobacter pylori is commonly recognized as the causative agent of gastric cancer. Numerous studies have explored the potential role of other microorganisms in cancers. For example, the role of intestinal microbiota…		10.1016/j.bulcan.2023.01.022
rayyan-27346046	MAT Gain of Activity Mutation in<i> Helicobacter</i><i> pylori</i> Is Associated with Resistance to MTAN Transition State Analogues	2023	4	14	ACS INFECTIOUS DISEASES	2373-8227	9	4	966-978	Feng, M and Namanja-Magliano, H and Rajagopalan, S and Mishra, T and Ducati, RG and Hirsch, BM and Kelly, L and Szymczak, W and Fajardo, JE and Sidoli, S and Fiser, A and Jacobs, WR and Schramm, VL					Helicobacter pylori is found in the gut lining of more than half of the world's population, causes gastric ulcers, and contributes to stomach cancers. Menaquinone synthesis in H. pylori relies on the rare futalosine pathway, where H. pylori 5 '-methylthioadenosine nucleosidase (MTAN) is proposed to play an essential role. Transition state analogues of MTAN, including BuT-DADMe-ImmA (BTDIA) and Me…		10.1021/acsinfecdis.2c00644
rayyan-27346047	Shotgun Metagenomics of Gastric Biopsies Reveals Compositional and Functional Microbiome Shifts in High- and Low-Gastric-Cancer-Risk Populations from Colombia, South America	2023	12	31	GUT MICROBES	["1949-0976", "1949-0984"]	15	1		Mannion, A and Sheh, A and Shen, ZL and Dzink-Fox, J and Piazuelo, MB and Wilson, KT and Peek, R and Fox, JG					Along with Helicobacter pylori infection, the gastric microbiota is hypothesized to modulate stomach cancer risk in susceptible individuals. Whole metagenomic shotgun sequencing (WMS) is a sequencing approach to characterize the microbiome with advantages over traditional culture and 16S rRNA sequencing including identification of bacterial and non-bacterial taxa, species/strain resolution, and f…		10.1080/19490976.2023.2186677
rayyan-27346048	Guilt by association: intestinal metaplasia does not progress to gastric cancer	2018	11		CURRENT OPINION IN GASTROENTEROLOGY	["0267-1379", "1531-7056"]	34	6	458-464	Graham, DY and Zou, WNY					Purpose of review This review integrates the new thinking about relationships between gastric cancer and intestinal metaplasia/pseudopyloric metaplasia (SPEM). We address whether recent studies have closed or widened the knowledge gap regarding gastric cancer pathogenesis in mice or humans. Recent findings Recent studies in mouse models have provided a variety of new insights into the cellular or…		10.1097/MOG.0000000000000472
rayyan-27346049	Evaluation of polygenic risk score for risk prediction of gastric cancer	2023	2	15	WORLD JOURNAL OF GASTROINTESTINAL ONCOLOGY	1948-5204	15	2	276-285	Wang, XY and Wang, LL and Xu, L and Liang, SZ and Yu, MC and Zhang, QY and Dong, QJ					Genetic variations are associated with individual susceptibility to gastric cancer. Recently, polygenic risk score (PRS) models have been established based on genetic variants to predict the risk of gastric cancer. To assess the accuracy of current PRS models in the risk prediction, a systematic review was conducted. A total of eight eligible studies consisted of 544842 participants were included…		10.4251/wjgo.v15.i2.276
rayyan-27346050	Network construction of gastric microbiome and organization of microbial modules associated with gastric carcinogenesis	2019	8	27	SCIENTIFIC REPORTS	2045-2322	9			Park, CH and Lee, JG and Lee, AR and Eun, CS and Han, DS					In addition to Helicobacter pylori infection, nitrosating/nitrate-reducing bacteria and type IV secretion system (T4SS) protein gene-contributing bacteria have been proposed as potential causes of gastric cancer development. However, bacterial modules related with gastric carcinogenesis have not been clarified. In this study, we analyzed gastric microbiome using the gastric mucosal samples obtain…		10.1038/s41598-019-48925-4
rayyan-27346051	The interaction between autophagy, Helicobacter pylori, and gut microbiota in gastric carcinogenesis	2023	10		TRENDS IN MICROBIOLOGY	["0966-842X", "1878-4380"]	31	10	1024-1043	Nabavi-Rad, A and Yadegar, A and Sadeghi, A and Aghdaei, HA and Zali, MR and Klionsky, DJ and Yamaoka, Y					Chronic infection with Helicobacter pylori is the primary risk factor for the development of gastric cancer. Hindering our ability to comprehend the precise role of autophagy during H. pylori infection is the complexity of contextdependent autophagy signaling pathways. Recent and ongoing progress in understanding H. pylori virulence allows new frontiers of research for the crosstalk between autop…		10.1016/j.tim.2023.04.001
rayyan-27346052	Microbiota and the Immune System-Actors in the Gastric Cancer Story	2022	8		CANCERS	2072-6694	14	15		Majewski, M and Mertowska, P and Mertowski, S and Smolak, K and Grywalska, E and Torres, K					Simple Summary Stomach cancer is one of the most commonly diagnosed cancers in the world. Although the number of new cases is decreasing year by year, the death rate for this type of cancer is still high. The heterogeneous course and the lack of symptoms in the early stages of the disease mean that the diagnosis is made late, which translates into a worse prognosis for such patients. That is why …		10.3390/cancers14153832
rayyan-27346053	States and hotspots in <i>Helicobacter pylori</i> research from 2002 to 2021: A bibliometric analysis	2023	8		HELICOBACTER	["1083-4389", "1523-5378"]	28	4		Wang, RY and Huang, S and Gan, PL and Pan, X and Wang, P and Zhong, XL and Ln, MH and Zhou, X and Tang, XW					Background: Recently, numerous publications on Helicobacter pylori (H. pylori) have been published, but bibliometric analyses on this research field are scarce. To address this gap, we conducted a bibliometric analysis to provide a comprehensive overview and to explore the current research states and hotspots in this field.Materials and Methods: Publications on H. pylori from 2002 to 2021 were re…		10.1111/hel.12986
rayyan-27346054	The Ideal Helicobacter pylori Treatment for the Present and the Future	2022	1		DIGESTION	["0012-2823", "1421-9867"]	103	1	62-68	Suzuki, S and Kusano, C and Horii, T and Ichijima, R and Ikehara, H					Background: Helicobacter pylori eradication treatments are widely performed to improve gastric mucosal inflammation, promote ulcer healing, and reduce the incidence of gastric cancer. However, there are several issues associated with H. pylori eradication treatment. First, various treatment regimens are currently used worldwide, and the standard treatment varies with region and country. Second, t…		10.1159/000519413
rayyan-27346055	Gastric microbiome profile throughout gastric carcinogenesis: beyond helicobacter	2021	6	3	SCANDINAVIAN JOURNAL OF GASTROENTEROLOGY	["0036-5521", "1502-7708"]	56	6	708-716	Pimentel-Nunes, P and Barros, A and Pita, I and Miranda, I and Concei√ßao, G and Borges-Canha, M and Leite-Moreira, AF and Lib√¢nio, D and Dinis-Ribeiro, M					Background Gastric dysbiosis has been hinted as a potential cause of gastric cancer. However, changes in microbiome throughout the major stages of gastric carcinogenesis remain mostly unknown. Objective To describe gastric microbiome at different stages, analysing for the first time dysbiosis specifically in patients with early gastric cancer (EGC). Methods Cross-sectional study including patient…		10.1080/00365521.2021.1902560
rayyan-27346056	Microbial carcinogenesis: Lactic acid bacteria in gastric cancer	2019	12		BIOCHIMICA ET BIOPHYSICA ACTA-REVIEWS ON CANCER	["0304-419X", "1879-2561"]	1872	2		Vinasco, K and Mitchell, HM and Kaakoush, NO and Casta√±o-Rodr√≠guez, N					While Helicobacter pylori is a fundamental risk factor, gastric cancer (GC) aetiology involves combined effects of microbial (both H. pylori and non-H. pylori), host and environmental factors. Significant differences exist between the gastric microbiome of those with gastritis, intestinal metaplasia and GC, suggesting that dysbiosis in the stomach is dynamic and correlates with progression to GC.…		10.1016/j.bbcan.2019.07.004
rayyan-27346057	Probiotics against neoplastic transformation of gastric mucosa: Effects on cell proliferation and polyamine metabolism	2014	10	7	WORLD JOURNAL OF GASTROENTEROLOGY	["1007-9327", "2219-2840"]	20	37	13258-13272	Russo, F and Linsalata, M and Orlando, A					Gastric cancer is still the second leading cause of cancer death worldwide, accounting for about 10% of newly diagnosed neoplasms. In the last decades, an emerging role has been attributed to the relations between the intestinal microbiota and the onset of both gastrointestinal and non-gastrointestinal neoplasms. Thus, exogenous microbial administration of peculiar bacterial strains (probiotics) …		10.3748/wjg.v20.i37.13258
rayyan-27346058	Natural foods resources and dietary ingredients for the amelioration of <i>Helicobacter pylori</i> infection	2023	12	6	FRONTIERS IN MEDICINE	2296-858X	10			Wang, CY and Yao, MX and Zhong, HG and Meena, SS and Shu, FX and Nie, SP and Xie, MY					Helicobacter pylori (H. pylori) is a gastric-persistent pathogen that can cause peptic ulcer disease, gastric cancer, and mucosal-associated lymphoid tissue lymphoma. This pathogen is commonly treated with antibiotic-based triple or quadruple therapy. However, antibiotic therapy could result in the bacterial resistance, imbalance of gut microbiota, and damage to the liver and kidneys, etc. Theref…		10.3389/fmed.2023.1324473
rayyan-27346059	<i>dupA</i><SUP>+</SUP> <i>H. pylor</i>i reduces diversity of gastric microbiome and increases risk of erosive gastritis	2023	3	17	FRONTIERS IN CELLULAR AND INFECTION MICROBIOLOGY	2235-2988	13			Chen, RY and Li, Y and Chen, XD and Chen, JH and Song, J and Yang, XQ and Ye, LF and Wu, ZZ and Xie, P and Zhong, Q and Yang, RS and Wu, JC					Helicobacter pylori is believed to induce gastropathy; however, the exact pathogenic molecules involved in this process have not been elucidated. Duodenal ulcer promoting gene A (DupA) is a virulence factor with a controversial role in gastric inflammation and carcinogenesis. To explore and confirm the function of DupA in gastropathy from the perspective of the microbiome, we investigated the mic…		10.3389/fcimb.2023.1103909
rayyan-27346060	Review: Epidemiology of <i>Helicobacter pylori</i> infection	2019	9		HELICOBACTER	["1083-4389", "1523-5378"]	24			Leja, M and Grinberga-Derica, I and Bilgilier, C and Steininger, C					This review summarizes recent publications on the epidemiology of Helicobacter pylori. Two major systemic analyses, from Malaysia and Ethiopia, were published. The Brazilian Consensus Conference has stated that H pylori infection is an infectious disease with an indication for antimicrobial therapy. A continuous decrease in H pylori prevalence was reported from many regions worldwide, including K…		10.1111/hel.12635
rayyan-27346061	Clinical Pathogenesis, Molecular Mechanisms of Gastric Cancer Development	2023			HELICOBACTER PYLORI AND GASTRIC CANCER	["0070-217X", "2196-9965", "978-3-031-47333-3", "978-3-031-47331-9", "978-3-031-47330-2"]	444		25-52	Wroblewski, LE and Peek, RM					The human pathogen Helicobacter pylori is the strongest known risk factor for gastric disease and cancer, and gastric cancer remains a leading cause of cancer-related death across the globe. Carcinogenic mechanisms associated with H. pylori are multifactorial and are driven by bacterial virulence constituents, host immune responses, environmental factors such as iron and salt, and the microbiota.…		["10.1007/978-3-031-47331-9_2", "10.1007/978-3-031-47331-9"]
rayyan-27346063	Review article: bacteria and pathogenesis of disease in the upper gastrointestinal tract - beyond the era of <i>Helicobacter pylori</i>	2014	4		ALIMENTARY PHARMACOLOGY & THERAPEUTICS	["0269-2813", "1365-2036"]	39	8	767-779	Walker, MM and Talley, NJ					Background Study of the upper gastrointestinal microbiome has shown that other bacteria besides Helicobacter pylori flourish despite the hostile environment. Whilst H. pylori is the most studied bacteria in this region with a defined role in inflammation and neoplasia, it is apparent that other bacteria may contribute to UGI disease. Aim To review current knowledge of bacteria inhabiting the oeso…		10.1111/apt.12666
rayyan-27346064	Nanoparticle binding attenuates the pathobiology of gastric cancer-associated <i>Helicobacter pylori</i>	2018	1	21	NANOSCALE	["2040-3364", "2040-3372"]	10	3	1453-1463	Westmeier, D and Posselt, G and Hahlbrock, A and Bartfeld, S and Vallet, C and Abfalter, C and Docter, D and Knauer, SK and Wessler, S and Stauber, RH					Enteric bacteria may cause severe diseases, including gastric cancer-associated Helicobacter pylori. Their infection paths overlap with the oro-gastrointestinal uptake route for nanoparticles, increasingly occurring during environmental or consumer/medical exposure. By comprehensive independent analytical methods, such as live cell fluorescence, electron as well as atomic force microscopy and ele…		10.1039/c7nr06573f
rayyan-27346066	Pathobiology of <i>Helicobacter</i> <i>pylori</i>-Induced Gastric Cancer	2016	1		GASTROENTEROLOGY	["0016-5085", "1528-0012"]	150	1	64-78	Amieva, M and Peek, RM					Colonization of the human stomach by Helicobacter pylori and its role in causing gastric cancer is one of the richest examples of a complex relationship among human cells, microbes, and their environment. It is also a puzzle of enormous medical importance given the incidence and lethality of gastric cancer worldwide. We review recent findings that have changed how we view these relationships and …		10.1053/j.gastro.2015.09.004
rayyan-27346067	Dysbiotic infection in the stomach	2015	10	28	WORLD JOURNAL OF GASTROENTEROLOGY	["1007-9327", "2219-2840"]	21	40	11450-11457	Iizasa, H and Ishihara, S and Richardo, T and Kanehiro, Y and Yoshiyama, H					Microbiota in human alimentary tract plays important roles for homeostatic maintenance of the body. Compositional difference of gut microbiota is tightly associated with susceptibility of many diseases, including inflammatory diseases, obesity, diabetes mellitus, cancer, and atherosclerosis. "Dysbiosis" refers to a state of imbalance among the colonies of microorganisms within the body, which bri…		10.3748/wjg.v21.i40.11450
rayyan-27346068	<i>Helicobacter pylori</i>-Induced Inflammation: Possible Factors Modulating the Risk of Gastric Cancer	2021	9		PATHOGENS	2076-0817	10	9		Kumar, S and Patel, GK and Ghoshal, UC					Chronic inflammation and long-term tissue injury are related to many malignancies, including gastric cancer (GC). Helicobacter pylori (H. pylori), classified as a class I carcinogen, induces chronic superficial gastritis followed by gastric carcinogenesis. Despite a high prevalence of H. pylori infection, only about 1-3% of people infected with this bacterium develop GC worldwide. Furthermore, th…		10.3390/pathogens10091099
rayyan-27346070	Turmeric and curcumin as adjuncts in controlling Helicobacter pylori-associated diseases: a narrative review	2024	6	3	LETTERS IN APPLIED MICROBIOLOGY	["0266-8254", "1472-765X"]	77	6		Boyanova, L and Medeiros, J and Yordanov, D and Gergova, R and Markovska, R					Non-antibiotic adjuncts may improve Helicobacter pylori infection control. Our aim was to emphasize curcumin benefits in controlling H. pylori infection. We discussed publications in English mostly published since 2020 using keyword search. Curcumin is the main bioactive substance in turmeric. Curcumin inhibited H. pylori growth, urease activity, three cag genes, and biofilms through dose- and st…		10.1093/lambio/ovae049
rayyan-27346071	Identification of Antimotilins, Novel Inhibitors of Helicobacter pylori Flagellar Motility That Inhibit Stomach Colonization in a Mouse Model	2022	4	26	MBIO	2150-7511	13	2		Suerbaum, S and Coombs, N and Patel, L and Pscheniza, D and Rox, K and Falk, C and Gruber, AD and Kershaw, O and Chhatwal, P and Br√∂nstrup, M and Bilitewski, U and Josenhans, C					New treatment options against the widespread cancerogenic gastric pathogen Helicobacter pylori are urgently needed. We describe a novel screening procedure for inhibitors of H. pylori flagellar biosynthesis. The assay is based on a flaA flagellin gene-luciferase reporter fusion in H. pylori and was amenable to multi-well screening formats with an excellent Z factor. We screened various compound l…		10.1128/mbio.03755-21
rayyan-27346072	Helicobacter pylori infection and gastric cancer biology: tempering a double-edged sword	2019	7		CELLULAR AND MOLECULAR LIFE SCIENCES	["1420-682X", "1420-9071"]	76	13	2477-2486	Mentis, AFA and Boziki, M and Grigoriadis, N and Papavassiliou, AG					Helicobacter pylori (H. pylori) infection affects an estimated 4.4 billion people globally. Moreover, H. pylori presents the most significant risk factor for gastric cancer and low-grade mucosa-associated lymphoid tissue (MALT) lymphoma, and it is the first example of bacterial infection linked to carcinogenesis. Here, we contend that H. pylori research, which focuses on a cancer-causing pathogen…		10.1007/s00018-019-03044-1
rayyan-27346073	Effect of <i>Clostridium butyricum</i> on Gastrointestinal Infections	2022	2		BIOMEDICINES	2227-9059	10	2		Ariyoshi, T and Hagihara, M and Takahashi, M and Mikamo, H					Clostridium butyricum is a human commensal bacterium with beneficial effects including butyrate production, spore formation, increasing levels of beneficial bacteria, and inhibition of pathogenic bacteria. Owing to its preventive and ameliorative effects on gastrointestinal infections, C. butyricum MIYAIRI 588 (CBM 588) has been used as a probiotic in clinical and veterinary medicine for decades.…		10.3390/biomedicines10020483
rayyan-27346076	<i>Helicobacter pylori</i> infection affects the human gastric microbiome, as revealed by metagenomic sequencing	2022	6		FEBS OPEN BIO	2211-5463	12	6	1188-1196	Wang, DM and Zhang, TD and Lu, YQ and Wang, CZ and Wu, YM and Li, JD and Tao, Y and Deng, L and Zhang, XY and Ma, JM					Helicobacter pylori infection is a prevalent infectious disease, associated with many gastric diseases, including gastritis, gastric ulcer, and gastric cancer. To reveal the characteristics of the gastric microbiome in patients infected with H. pylori, we performed metagenomic shotgun sequencing of stomach swab samples from 96 patients and then conducted metagenomic association analyses between a…		10.1002/2211-5463.13390
rayyan-27346078	Gastrointestinal Microbiota Changes in Patients With Gastric Precancerous Lesions	2021	12	9	FRONTIERS IN CELLULAR AND INFECTION MICROBIOLOGY	2235-2988	11			Liu, DH and Chen, S and Gou, YW and Yu, WY and Zhou, HC and Zhang, RT and Wang, JH and Ye, F and Liu, YL and Sun, BL and Zhang, KG					BackgroundGastric microbiota may be involved in gastric cancer. The relationship between gastrointestinal microbes and the risk of gastric cancer is unclear. This study aimed to explore the gastric and intestinal bacteria associated with gastritis and gastric precancerous lesions. We conducted a case-control study by performing 16S rRNA gene analysis of gastric biopsies, juices, and stool samples…		10.3389/fcimb.2021.749207
rayyan-27346079	<i>Helicobacter pylori</i> and colorectal neoplasia: Is there a causal link?	2016	1	14	WORLD JOURNAL OF GASTROENTEROLOGY	["1007-9327", "2219-2840"]	22	2	649-658	Papastergiou, V and Karatapanis, S and Georgopoulos, SD					Ever since Helicobacter pylori (H. pylori) was recognized as an infectious cause of gastric cancer, there has been increasing interest in examining its potential role in colorectal carcinogenesis. Data from casecontrol and cross-sectional studies, mostly relying on hospital-based samples, and several meta-analyses have shown a positive statistical relationship between H. pylori infection and colo…		10.3748/wjg.v22.i2.649
rayyan-27346081	<i>Helicobacter pylori</i> antibody and pepsinogen testing for predicting gastric microbiome abundance	2019	12	4	PLOS ONE	1932-6203	14	12		Choi, S and Lee, JG and Lee, AR and Eun, CS and Han, DS and Park, CH					Background Although the high-throughput sequencing technique is useful for evaluating gastric microbiome, it is difficult to use clinically. We aimed to develop a predictive model for gastric microbiome based on serologic testing. Methods This study was designed to analyze sequencing data obtained from the Hanyang University Gastric Microbiome Cohort, which was established initially to investigat…		10.1371/journal.pone.0225961
rayyan-27346082	The interactions between oral-gut axis microbiota and <i>Helicobacter pylori</i>	2022	8	3	FRONTIERS IN CELLULAR AND INFECTION MICROBIOLOGY	2235-2988	12			Chen, X and Wang, NX and Wang, JN and Liao, BY and Cheng, L and Ren, B					In the human body, each microbial habitat exhibits a different microbial population pattern, and these distinctive microflorae are highly related to the development of diseases. The microbial interactions from host different niches are becoming crucial regulators to shape the microbiota and their physiological or pathological functions. The oral cavity and gut are the most complex and interdepend…		10.3389/fcimb.2022.914418
rayyan-27346084	Lipid nanoparticles to counteract gastric infection without affecting gut microbiota	2018	6		EUROPEAN JOURNAL OF PHARMACEUTICS AND BIOPHARMACEUTICS	["0939-6411", "1873-3441"]	127		378-386	Seabra, CL and Nunes, C and Br√°s, M and Gomez-Lazaro, M and Reis, CA and Gon√ßalves, IC and Reis, S and Martins, MCL					Helicobacter pylori infection is one of the major risk factors for gastric cancer development. Available antibiotic-based treatments not only fail in around 20% of patients but also have a severe negative impact on the gut microbiota. Recently, we demonstrated that nanostructured lipid carriers (NLC), even without any drug loaded, are bactericidal against H. pylori at low concentrations. This wor…		10.1016/j.ejpb.2018.02.030
rayyan-27346086	Nutrition and <i>Helicobacter</i> <i>pylori</i>: Host Diet and Nutritional Immunity Influence Bacterial Virulence and Disease Outcome	2016			GASTROENTEROLOGY RESEARCH AND PRACTICE	["1687-6121", "1687-630X"]	2016			Haley, KP and Gaddy, JA					Helicobacter pylori colonizes the stomachs of greater than 50% of the world's human population making it arguably one of the most successful bacterial pathogens. Chronic H. pylori colonization results in gastritis in nearly all patients; however in a subset of people, persistent infection with H. pylori is associated with an increased risk for more severe disease outcomes including B-cell lymphom…		10.1155/2016/3019362
rayyan-27346088	Probiotics as the live microscopic fighters against <i>Helicobacter pylori</i> gastric infections	2021	10	20	BMC GASTROENTEROLOGY	1471-230X	21	1		Keikha, M and Karbalaei, M					Background Helicobacter pylori (H. pylori) is the causative agent of stomach diseases such as duodenal ulcer and gastric cancer, in this regard incomplete eradication of this bacterium has become to a serious concern. Probiotics are a group of the beneficial bacteria which increase the cure rate of H. pylori infections through various mechanisms such as competitive inhibition, co-aggregation abil…		10.1186/s12876-021-01977-1
rayyan-27346091	<i>Helicobacter pylori</i> in Human Stomach: The Inconsistencies in Clinical Outcomes and the Probable Causes	2021	8	17	FRONTIERS IN MICROBIOLOGY	1664-302X	12			Alexander, SM and Retnakumar, RJ and Chouhan, D and Devi, TNB and Dharmaseelan, S and Devadas, K and Thapa, N and Tamang, JP and Lamtha, SC and Chattopadhyay, S					Pathogenic potentials of the gastric pathogen, Helicobacter pylori, have been proposed, evaluated, and confirmed by many laboratories for nearly 4 decades since its serendipitous discovery in 1983 by Barry James Marshall and John Robin Warren. Helicobacter pylori is the first bacterium to be categorized as a definite carcinogen by the International Agency for Research on Cancer (IARC) of the Worl…		10.3389/fmicb.2021.713955
rayyan-27346092	Immune Cell Signaling by <i>Helicobacter pylori</i>: Impact on Gastric Pathology	2019			HELICOBACTER PYLORI IN HUMAN DISEASES: ADVANCES IN MICROBIOLOGY, INFECTIOUS DISEASES AND PUBLIC HEALTH. VOL 11	["0065-2598", "2214-8019", "978-3-030-21916-1", "978-3-030-21915-4"]	1149		77-106	Blaser, N and Backert, S and Pachathundikandi, SK					Helicobacter pylori represents a highly successful colonizer of the human stomach. Infections with this Gram-negative bacterium can persist lifelong, and although in the majority of cases colonization is asymptomatic, it can trigger pathologies ranging from chronic gastritis and peptic ulceration to gastric cancer. The interaction of the bacteria with the human host modulates immune responses in …		["10.1007/5584_2019_360", "10.1007/978-3-030-21916-1"]
rayyan-27346093	Eradication of <i>Helicobacter pylori</i> and Gastric Cancer: A Controversial Relationship	2021	2	4	FRONTIERS IN MICROBIOLOGY	1664-302X	12			Piscione, M and Mazzone, M and Di Marcantonio, MC and Muraro, R and Mincione, G					Worldwide, gastric cancer (GC) represents the fifth cancer for incidence, and the third as cause of death in developed countries. Indeed, it resulted in more than 780,000 deaths in 2018. Helicobacter pylori appears to be responsible for the majority of these cancers. On the basis of recent studies, and either alone or combined with additional etiological factors, H. pylori is considered a "type I…		10.3389/fmicb.2021.630852
rayyan-27346094	Meta-analysis reveals <i>Helicobacter pylori</i> mutual exclusivity and reproducible gastric microbiome alterations during gastric carcinoma progression	2023	12	31	GUT MICROBES	["1949-0976", "1949-0984"]	15	1		Li, Y and Hu, YC and Zhan, X and Song, Y and Xu, M and Wang, SJ and Huang, XC and Xu, ZZ					Accumulating evidence shows that the gastric bacterial community may contribute to the development of gastric cancer (GC). However, the reported alterations of gastric microbiota were not always consistent among the literature. To assess reproducible signals in gastric microbiota during the progression of GC across studies, we performed a meta-analysis of nine publicly available 16S datasets with…		10.1080/19490976.2023.2197835
rayyan-27346095	Helicobacter pylori infection: from standard to alternative treatment strategies	2022	5	4	CRITICAL REVIEWS IN MICROBIOLOGY	["1040-841X", "1549-7828"]	48	3	376-396	Sousa, C and Ferreira, R and Azevedo, NF and Oleastro, M and Azeredo, J and Figueiredo, C and Melo, LDR					Helicobacter pylori is the major component of the gastric microbiome of infected individuals and one of the aetiological factors of chronic gastritis, peptic ulcer disease and gastric cancer. The increasing resistance to antibiotics worldwide has made the treatment of H. pylori infection a challenge. As a way to overhaul the efficacy of currently used H. pylori antibiotic-based eradication therap…		10.1080/1040841X.2021.1975643
rayyan-27346096	The gastric microbiome, its interaction with <i>Helicobacter pylori</i>, and its potential role in the progression to stomach cancer	2017	10		PLOS PATHOGENS	["1553-7366", "1553-7374"]	13	10		Noto, JM and Peek, RM							10.1371/journal.ppat.1006573
rayyan-27346097	The difference of the gut microbiota of gastric cancer in relation to <i>Helicobacter pylori</i> negativity and positivity.	2019	2	1	JOURNAL OF CLINICAL ONCOLOGY	["0732-183X", "1527-7755"]	37	4		Seol, M and Lee, YR and Kim, KM and Shin, CM and Yoon, H and Cho, JH and Song, DJ and Kim, N and Park, YS and Lee, DH							10.1200/JCO.2019.37.4_suppl.10
rayyan-27346098	Characteristics of Gastric Mucosa-Associated Microbiota in Patients with Early Gastric Cancer After Successful Helicobacter pylori Eradication	2023	12		DIGESTIVE DISEASES AND SCIENCES	["0163-2116", "1573-2568"]	68	12	4398-4406	Nakano, T and Dohi, O and Takagi, T and Naito, Y and Fukui, H and Miyazaki, H and Yasuda, T and Yoshida, T and Azuma, Y and Ishida, T and Kitae, H and Matsumura, S and Takayama, S and Mizuno, N and Kashiwagi, S and Mizushima, K and Inoue, R and Doi, T and Hirose, R and Inoue, K and Yoshida, N and Kamada, K and Uchiyama, K and Ishikawa, T and Konishi, H and Itoh, Y					Background Helicobacter pylori (H. pylori) is widely recognized as a definite carcinogen in gastric cancer (GC). Although H. pylori eradication reduces the risk of GC, GC recurrence has been detected even after successful H. pylori eradication. Recently, the analysis of gut microbiota was reported.Aims This study aimed to evaluate the correlation between gastric mucosa-associated microbiota (G-MA…		10.1007/s10620-023-08154-2
rayyan-27346099	Gastric colonisation with a restricted commensal microbiota replicates the promotion of neoplastic lesions by diverse intestinal microbiota in the <i>Helicobacter pylori</i> INS-GAS mouse model of gastric carcinogenesis	2014	1		GUT	["0017-5749", "1468-3288"]	63	1	54-63	Lertpiriyapong, K and Whary, MT and Muthupalani, S and Lofgren, JL and Gamazon, ER and Feng, Y and Ge, ZM and Wang, TC and Fox, JG					Objectives Gastric colonisation with intestinal flora (IF) has been shown to promote Helicobacter pylori (Hp)-associated gastric cancer. However, it is unknown if the mechanism involves colonisation with specific or diverse microbiota secondary to gastric atrophy. Design Gastric colonisation with Altered Schaedler's flora (ASF) and Hp were correlated with pathology, immune responses and mRNA expr…		10.1136/gutjnl-2013-305178
rayyan-27346100	From germ theory to germ therapy	2019	2		KAOHSIUNG JOURNAL OF MEDICAL SCIENCES	["1607-551X", "2410-8650"]	35	2	73-82	Chen, CC and Chen, YN and Liou, JM and Wu, MS and Taiwan Gastrointestinal Dis Helico					Germ theory of disease and Koch's postulates has been governing our understanding of the role of microbes in human health since 19th century. The discovery of Helicobacter pylori (H. pylori) and H. pylori associated diseases has typically represented the concept and framework of Koch's postulates. Eradication of H. pylori to prevent peptic ulcers recurrence and gastric cancer is the triumph of th…		10.1002/kjm2.12011
rayyan-27346101	The Related Study on the Pathogenesis of Gastrointestinal Diseases in Gastrointestinal Flora and the Risk of Gastric Ulcer Carcinogenesis	2021	7		JOURNAL OF BIOMATERIALS AND TISSUE ENGINEERING	["2157-9083", "2157-9091"]	11	7	1418-1428	Zhou, XM and Ding, SZ and Hu, RB					Gastrointestinal diseases are common diseases of many kinds. The pathogenesis of gastrointestinal disease has not been fully understood. In this study with gastric mucosa specimen, among the three groups of chronic gastritis, gastric ulcer, and duodenal ulcer, there were differences of Helicobacter pylori (H. pylori), Lactobacillus, Prevotella, Clostridium, B. fragilis, and Enterobacteriaceae. Th…		10.1166/jbt.2021.2755
rayyan-27346105	Unravelling the gastric microbiome in health and disease: Gastric cancer beyond <i>Helicobacter pylori</i> in a Brazilian cohort.	2020	4		CANCER RESEARCH	["0008-5472", "1538-7445"]	80	8	52-53	Bartelli, TF and Albuquerque, GE and Defelicibus, A and Serpa, MS and Abrantes, LLS and Borges, R and Coimbra, F and Pelosof, AG and Silva, IT and Nunes, DN
rayyan-27346106	Comparison of <i>Helicobacter pylori</i> positive and negative gastric cancer via multi-omics analysis	2023	12	19	MBIO	2150-7511	14	6		Shang, FM and Cao, YH and Wan, LX and Ren, ZH and Wang, XH and Huang, MD and Guo, YY					Helicobacter pylori (H. pylori) has been regarded as a definite carcinogenic bacterium for gastric cancer (GC). This multi-omics research was designed to investigate the genetic, microbial, and metabolic changes of GC patients when they are infected with H. pylori. We first mined The Cancer Genome Atlas Stomach Adenocarcinoma (STAD) data to identify the key genes and critical pathways in H. pylor…		10.1128/mbio.01531-23
rayyan-27346107	Association between the relative abundance of gastric microbiota and the risk of gastric cancer: a case-control study	2019	9	19	SCIENTIFIC REPORTS	2045-2322	9			Gunathilake, MN and Lee, J and Choi, IJ and Kim, YI and Ahn, Y and Park, C and Kim, J					The human gut hosts a diverse community of bacteria referred to as the gut microbiome. We investigated the association between the relative abundance of gastric microbiota and gastric cancer (GC) risk in a Korean population. The study participants included 268 GC patients and 288 controls. DNA was extracted from gastric biopsies, and 16S rRNA gene analysis was performed. Unconditional logistic re…		10.1038/s41598-019-50054-x
rayyan-27346110	Chemopreventive Effect of Metformin on Gastric Cancer Development	2022	3		GUT AND LIVER	["1976-2283", "2005-1212"]	16	2	147-156	Cheung, KS and Chung, KL and Leung, WK					Although Helicobacter pylori infection is the most important causative factor for gastric cancer (GC), H. pylori eradication alone does not completely eliminate the GC risk. In addition to H. pylori eradication, other risk factors for GC should be identified and targeted. Diabetes mellitus (DM) confers a 20% increased risk of GC, which could be mediated via several biological mechanisms including…		10.5009/gnl210132
rayyan-27346112	Baicalin, Baicalein, and <i>Lactobacillus Rhamnosus</i> JB3 Alleviated <i>Helicobacter pylori</i> Infections <i>in Vitro</i> and <i>in Vivo</i>	2018	12		JOURNAL OF FOOD SCIENCE	["0022-1147", "1750-3841"]	83	12	3118-3125	Chen, ME and Su, CH and Yang, JS and Lu, CC and Hou, YC and Wu, JB and Hsu, YM					Helicobacter pylori infection is associated with chronic gastritis, peptic ulcers, and gastric cancer. The flavonoid compounds baicalin and baicalein found in many medicinal plants exhibit an anti-inflammatory effect. The administration of Lactobacillus strains reducing the risk of H. pylori infection is well accepted. In this study, the therapeutic effects against H. pylori infection of baicalin…		10.1111/1750-3841.14372
rayyan-27346113	Gut Microbiome and Gastrointestinal Cancer <i>Les liaisons Dangereuses</i>	2016	11		JOURNAL OF CLINICAL GASTROENTEROLOGY	["0192-0790", "1539-2031"]	50		S191-S196	T√∂z√ºn, N and Vardareli, E					Gastrointestinal (GI) cancers are the leading cause of mortality worldwide. These cancers are the end result of a complex interplay between gene and environment. Bacteria, parasites, and viruses have been implicated in some cancers. Recent data have put at focus the gut microbiome as the key player firing tumorigenesis. Experimental and human studies have provided evidence on the role of microbio…		10.1097/MCG.0000000000000714
rayyan-27346114	<i>Fusobacterium</i> & Co. at the Stem of Cancer: Microbe-Cancer Stem Cell Interactions in Colorectal Carcinogenesis	2023	4	30	CANCERS	2072-6694	15	9		Pani, G					Adult stem cells lie at the crossroads of tissue repair, inflammation, and malignancy. Intestinal microbiota and microbe-host interactions are pivotal to maintaining gut homeostasis and response to injury, and participate in colorectal carcinogenesis. Yet, limited knowledge is available on whether and how bacteria directly crosstalk with intestinal stem cells (ISC), particularly cancerous stem-li…		10.3390/cancers15092583
rayyan-27346115	Long-term persistence of gastric dysbiosis after eradication of <i>Helicobacter pylori</i> in patients who underwent endoscopic submucosal dissection for early gastric cancer	2021	5		GASTRIC CANCER	["1436-3291", "1436-3305"]	24	3	710-720	Watanabe, T and Nadatani, Y and Suda, W and Higashimori, A and Otani, K and Fukunaga, S and Hosomi, S and Tanaka, F and Nagami, Y and Taira, K and Tanigawa, T and Nakatsu, G and Hattori, M and Fujiwara, Y					Background Gastric microbiome, other than Helicobacter pylori, plays a role in the tumorigenesis of gastric cancer (GC). Patients who undergo endoscopic submucosal dissection for early GC have a high risk of developing metachronous GC even after successful eradication of H. pylori. Thus, we investigated the microbial profiles and associated changes in such patients after the eradication of H. pyl…		10.1007/s10120-020-01141-w
rayyan-27346118	Systematic review: gastric microbiota in health and disease	2020	3		ALIMENTARY PHARMACOLOGY & THERAPEUTICS	["0269-2813", "1365-2036"]	51	6	582-602	Rajilic-Stojanovic, M and Figueiredo, C and Smet, A and Hansen, R and Kupcinskas, J and Rokkas, T and Andersen, L and Machado, JC and Ianiro, G and Gasbarrini, A and Leja, M and Gisbert, JP and Hold, GL					Background Helicobacter pylori is the most infamous constituent of the gastric microbiota and its presence is the strongest risk factor for gastric cancer and other gastroduodenal diseases. Although historically the healthy stomach was considered a sterile organ, we now know it is colonised with a complex microbiota. However, its role in health and disease is not well understood. Aim To systemati…		10.1111/apt.15650
rayyan-27346119	Association of <i>Helicobacter pylori</i> infection with survival outcomes in advanced gastric cancer patients treated with immune checkpoint inhibitors	2022	8	19	BMC CANCER	1471-2407	22	1		Che, HB and Xiong, Q and Ma, JX and Chen, SX and Wu, H and Xu, HL and Hou, BC					Background Accumulating evidence has revealed that the gut microbiota influences the effectiveness of immune checkpoint inhibitors (ICIs) in cancer patients. As a part of the human microbiome, Helicobacter pylori (H. pylori) was reported to be associated with reduced effectiveness of anti-PD1 immunotherapy in patients with non-small-cell lung cancer (NSCLC). Gastric cancer is more closely related…		10.1186/s12885-022-10004-9
rayyan-27346122	Human gastric microbiota transplantation recapitulates premalignant lesions in germ-free mice	2022	7		GUT	["0017-5749", "1468-3288"]	71	7	1266-+	Kwon, SK and Park, JC and Kim, KH and Yoon, J and Cho, Y and Lee, B and Lee, JJ and Jeong, H and Oh, Y and Kim, SH and Lee, SD and Hwang, BR and Chung, Y and Kim, JF and Nam, KT and Lee, YC					Objective Gastric cancer (GC) is a leading cause of cancer-related mortality. Although microbes besides Helicobacter pylori may also contribute to gastric carcinogenesis, wild-type germ-free (GF) mouse models investigating the role of human gastric microbiota in the process are not yet available. We aimed to evaluate the histopathological features of GF mouse stomachs transplanted with gastric mi…		10.1136/gutjnl-2021-324489
rayyan-27346123	Rejuvenating action of placenta derived mesenchymal stem cells led to prevention of <i>Helicobacter</i> <i>pylori</i>-associated gastric cancer; changes in gastric microbiomes and molecular changes	2017	9		HELICOBACTER	["1083-4389", "1523-5378"]	22			Hahm, KB and Park, JM and Han, YM and Ko, WJ and Cho, J and Hong, SP and Shin, YW
rayyan-27346124	Cross-talk between <i>Helicobacter pylori</i> and gastric cancer: a scientometric analysis	2024	1	31	FRONTIERS IN CELLULAR AND INFECTION MICROBIOLOGY	2235-2988	14			Yang, SS and Hao, SD and Ye, H and Zhang, XZ					Background: Helicobacter pylori (HP) is considered a leading risk factor for gastric cancer (GC). The aim of this article is to conduct bibliometric and visual analysis to assess scientific output, identify highly cited papers, summarize current knowledge, and explore recent hotspots and trends in HP/GC research. Methods: A bibliographic search was conducted on October 24, 2023, to retrieve relev…		10.3389/fcimb.2024.1353094
rayyan-27346125	<i>Helicobacter pylori</i>-related risk predictors of gastric cancer: The latest models, challenges, and future prospects	2020	7		CANCER MEDICINE	2045-7634	9	13	4808-4822	Bakhti, SZ and Latifi-Navid, S and Safaralizadeh, R					Helicobacter pylori is known as an important determinant of preneoplastic lesions or gastric cancer (GC) risk. The bacterial genotypes may determine the clinical outcomes. However, the evidence for these associations has varied between and within continents, and the actual effect of each gene and corresponding allelic variants are still debatable. In recent years, two new models have been propose…		10.1002/cam4.3068
rayyan-27346129	Effect of Helicobacter pylori on gastrointestinal microbiota: A population-based study in Linqu, a high-risk area of gastric cancer	2020	1	1		175749	69	9		Guo Y. and Zhang Y. and Gerhard M. and Gao J.-J. and Mejias-Luque R. and Zhang L. and Vieth M. and Ma J.-L. and Bajbouj M. and Suchanek S. and Liu W.-D. and Ulm K. and Quante M. and Li Z.-X. and Zhou T. and Schmid R. and Classen M. and Li W.-Q. and You W.-C. and Pan K.-F.			BMJ Publishing Group		Objective Gastrointestinal microbiota may be involved in Helicobacter pylori-associated gastric cancer development. The aim of this study was to explore the possible microbial mechanisms in gastric carcinogenesis and potential dysbiosis arising from H. pylori infection. Design Deep sequencing of the microbial 16S ribosomal RNA gene was used to investigate alterations in paired gastric biopsies an…		10.1136/gutjnl-2019-319696		31857433
rayyan-27346132	The uninvited guests of our microbiome: Helicobacter pylori and Epstein-Barr virus and their role in gastric cancerogenesis	2021	1	1		325449	75	1		Dzikowiec M. and Pastuszak-Lewandoska D.			Polska Akademia Nauk		It is well established that human body is an ecosystem for numerous microorganisms: bacteria, fungi, eukaryotic parasites, and viruses. They form a ‚Äúmicrobiome‚Äù that under conditions of homeostasis remains in a friendly mutual relationship with the host. However, the composition and diversity of this microbe community is dynamic and can be changed under the influence of environmental factors,…		10.2478/AHEM-2021-0008
rayyan-27346134	The use of probiotics in prevention and treatment of gastric and colorectal cancer; [Zastosowanie probiotyk√≥w w profilaktyce oraz leczeniu raka ≈ºo≈ÇƒÖdka i raka jelita grubego]	2020	1	1		148261	76	2		Ka≈∫mierczak-Siedlecka K. and Makarewicz W.			Polish Pharmaceutical Society		The composition of gut microbiota depends on many factors, such as age, life style (eating habits and the level of physical activity), pharmacological treatment (antibiotics, side effects of anti-cancer therapy) as well as surgical procedures. The gut microbiota is involved in carcinogenesis process. Furthermore, gut dysbiosis is described as qualitative and quantitative alterations in gut microb…		10.32383/farmpol/119056
rayyan-27346135	Nutraceuticals in digestive therapy	2021	1	1						Golovinskaia O. and Wang C.-K.			Elsevier		The gastrointestinal (GI) tract is a complex ecosystem exposed to many food components and bacterium. The gut barrier is the key to gut health by protecting the body from germs and toxins. Any destruction of the intestinal barrier leads to infectious, inflammatory, and functional GI diseases such as inflammatory bowel disease, irritable bowel syndrome, ulcerative colitis, Crohn‚Äôs disease, funct…		10.1016/B978-0-12-821232-5.00030-6
rayyan-27346136	Combined DNA Methylation and Gastric Microbiome Marker Predicts Helicobacter pylori-Negative Gastric Cancer	2024	1	1		19762283	18	2		Kim M.-J. and Kim H.-N. and Jacobs J.P. and Yang H.-J.			Editorial Office of Gut and Liver		Background/Aims: While DNA methylation and gastric microbiome are each associated with gastric cancer (GC), their combined role in predicting GC remains unclear. This study investigated the potential of a combined DNA methylation and gastric microbiome signature to predict Helicobacter pylori-negative GC. Methods: In this case-control study, we conducted quantitative methylation-specific polymera…		10.5009/gnl230348		38509701
rayyan-27346138	The key statements of the Maastricht VI consensus; [–ö–ª—é—á–µ–≤—ã–µ –ø–æ–ª–æ–∂–µ–Ω–∏—è –∫–æ–Ω—Å–µ–Ω—Å—É—Å–∞ –ú–∞–∞—Å—Ç—Ä–∏—Ö—Ç VI]	2022	1	1		16828658	205	9		Bordin D.S. and Livzan M.A. and Osipenko M.F. and Mozgovoy S.I. and Andreyev D.N. and Maev I.V.			Global Media Technologies		An analysis of the most important changes and provisions of the Maastricht VI consensus published in August 2022 is presented. 41 experts from 29 countries took part in the creation of the consensus. Recommendations have been developed in five areas: (1) indications for treatment and clinical associations of Helicobacter pylori (H. pylori) infection, (2) diagnosis, (3) treatment, (4) prevention o…		10.31146/1682-8658-ecg-205-9-5-21
rayyan-27346139	Influences of Helicobacter pylori infection on diversity, heterogeneity, and composition of human gastric microbiomes across stages of gastric cancer development	2022	1	1		10834389	27	4		Xiao W. and Ma Z.			John Wiley and Sons Inc		Background: About a half of the world's population is infected with Helicobacter pylori (H.¬†pylori), but only 1%‚Äì3% of them develop gastric cancer. As a primary risk factor for gastric cancer, the relationship between H.¬†pylori infection and gastric microbiome has been a focus in recent years. Materials and methods: We reanalyze 11 human gastric microbiome datasets with or without H.¬†pylori,…		10.1111/hel.12899		35678078
rayyan-27346141	Research Progress of Pathogenic Mechanism and Treatment of Helicobacter pylori; [ÂπΩÈó®Ëû∫ÊùÜËèåËá¥ÁóÖÊú∫Âà∂ÂíåÊ≤ªÁñóÊñπÊ≥ïÁöÑÁ†îÁ©∂ËøõÂ±ï]	2021	1	1		10087125	26	9		Wang M. and Sheng X. and Ackroyd S.C. and Jing Q. and Yang L. and Rao L. and Zhang C. and Liu J. and Yang M.			Shanghai Institute of Digestive Diseases		Helicobacter pylori (Hp) infection is closely related to the occurrence and development of chronic gastritis, peptic ulcer, and gastric cancer. At present, the treatment of Hp is mainly the bismuth-containing quadruple therapy as the first-line treatment to eradicate Hp infection. However, the eradication treatment still faces the challenges related to the rising antibiotic resistance, the decrea…		10.3969/j.issn.1008-7125.2021.09.009
rayyan-27346142	Interpretation of "Management of Helicobacter pylori Infection: the Maastricht ‚Ö•/Florence Consensus Report"; [„ÄäÂπΩÈó®Ëû∫ÊùÜËèåÊÑüÊüìÁöÑÂ§ÑÁêÜ:È©¨ÊñØÁâπÈáåËµ´Áâπ‚Ö•/‰ΩõÁΩó‰º¶Ëê®ÂÖ±ËØÜÊä•Âëä„ÄãËß£ËØª]	2021	1	1		10087125	26	11		Liu W.			Shanghai Institute of Digestive Diseases		The recently published paper titled "Management of Helicobacter pylori infection: the Maastricht ‚Ö•/Florence consensus report" reached consensus on 87 statements concerning management of Helicobacter pylori infection in following 5 aspects: (1) indications/associations, (2) diagnosis, (3) treatment, (4) prevention/gastric cancer and (5) Helicobacter pylori and the gut microbiota. Detailed interp…		10.3969/j.issn.1008-7125.2021.11.006
rayyan-27346143	Impact of Helicobacter pylori infection status on outcomes among patients with advanced gastric cancer treated with immune checkpoint inhibitors	2023	1	1		20511426	11	10		Magahis P.T. and Maron S.B. and Cowzer D. and King S. and Schattner M. and Janjigian Y. and Faleck D. and Laszkowska M.			BMJ Publishing Group		Background Gut microbiota composition can influence cancer immunotherapy response. Recent evidence suggests Helicobacter pylori infection may reduce immune checkpoint inhibitor (ICI) efficacy in lung cancer and melanoma, but thorough characterization of this association in patients with gastric cancer is lacking. We aimed to determine the impact of H. pylori on survival in this population. Method…		10.1136/jitc-2023-007699		37899129
rayyan-27346148	Management of Helicobacter pylori infection: the Maastricht VI/Florence consensus report	2022	1	1		175749	71	9		Malfertheiner P. and Megraud F. and Rokkas T. and Gisbert J.P. and Liou J.-M. and Schulz C. and Gasbarrini A. and Hunt R.H. and Leja M. and O‚ÄôMorain C. and Rugge M. and Suerbaum S. and Tilg H. and Sugano K. and El-Omar E.M. and Agreus L. and Bazzoli F. and Bordin D. and Loginov A.S. and Mario F.D. and Dinis-Ribeiro M. and Engstrand L. and Fallone C. and Goh K.L. and Graham D. and Kuipers E.J. a…			BMJ Publishing Group		Helicobacter pylori Infection is formally recognised as an infectious disease, an entity that is now included in the International Classification of Diseases 11th Revision. This in principle leads to the recommendation that all infected patients should receive treatment. In the context of the wide clinical spectrum associated with Helicobacter pylori gastritis, specific issues persist and require…		10.1136/gutjnl-2022-327745		35944925
rayyan-27346149	Metal‚ÄìOrganic-Framework-Based Hydrogen-Release Platform for Multieffective Helicobacter Pylori Targeting Therapy and Intestinal Flora Protective Capabilities	2022	1	1		9359648	34	2		Zhang W. and Zhou Y. and Fan Y. and Cao R. and Xu Y. and Weng Z. and Ye J. and He C. and Zhu Y. and Wang X.			John Wiley and Sons Inc		Helicobacter pylori (H. pylori) infection is the leading cause of chronic gastritis, peptic ulcer, and gastric cancer. Antibiotics, as traditional method for eliminating H. pylori, have no targeting effect, which causes serious bacterial resistance and gut dysbacteriosis. Moreover, antibiotics can hardly address hyperactive inflammatory response or damaged gastric mucosal barrier caused by H. pyl…		10.1002/adma.202105738		34655499
rayyan-27346151	Transient and persistent gastric microbiome: Adherence of bacteria in gastric cancer and dyspeptic patient biopsies after washing	2020	1	1		20770383	9	6		Spiegelhauer M.R. and Kupcinskas J. and Johannesen T.B. and Urba M. and Skieceviciene J. and Jonaitis L. and Frandsen T.H. and Kupcinskas L. and Fuursted K. and Andersen L.P.			MDPI		Helicobacter pylori is a common colonizer of the human stomach, and long‚Äêterm colonization has been related to development of atrophic gastritis, peptic ulcers and gastric cancer. The increased gastric pH caused by H. pylori colonization, treatment with antibiotics or proton pump inhibitors (PPI) may allow growth of other bacteria. Previous studies have detected non‚Äê Helicobacter bacteria in …		10.3390/jcm9061882
rayyan-27346152	Gastric Acid-Responsive ROS Nanogenerators for Effective Treatment of Helicobacter pylori Infection without Disrupting Homeostasis of Intestinal Flora	2023	1	1		21983844	10	20		Yu J. and Guo Z. and Yan J. and Bu C. and Peng C. and Li C. and Mao R. and Zhang J. and Wang Z. and Chen S. and Yao M. and Xie Z. and Yang C. and Yang Y.Y. and Yuan P. and Ding X.			John Wiley and Sons Inc		Helicobacter pylori (H. pylori) has infected more than half of the world's population, and is the major cause of gastric cancer. The efficacy of standard antibiotic-based triple therapy is declining due to drug resistance development. Herein, a pH-responsive reactive oxygen species (ROS) nanogenerator (Fe-HMME@DHA@MPN) composed of acid-responsive metal polyphenol network (MPN) shell and mesoporou…		10.1002/advs.202206957
rayyan-27346153	Helicobacter pylori infection affects the human gastric microbiome, as revealed by metagenomic sequencing	2022	1	1		22115463	12	6		Wang D. and Zhang T. and Lu Y. and Wang C. and Wu Y. and Li J. and Tao Y. and Deng L. and Zhang X. and Ma J.			John Wiley and Sons Inc		Helicobacter pylori infection is a prevalent infectious disease, associated with many gastric diseases, including gastritis, gastric ulcer, and gastric cancer. To reveal the characteristics of the gastric microbiome in patients infected with H. pylori, we performed metagenomic shotgun sequencing of stomach swab samples from 96 patients and then conducted metagenomic association analyses between a…		10.1002/2211-5463.13390		35243810
rayyan-27346155	Interplay and cooperation of Helicobacter pylori and gut microbiota in gastric carcinogenesis	2021	1	1		14712180	21	1		Bakhti S.Z. and Latifi-Navid S.			BioMed Central Ltd		Chronic Helicobacter pylori infection is a critical risk factor for gastric cancer (GC). However, only 1‚Äì3 % of people with H. pylori develop GC. In gastric carcinogenesis, non-H. pylori bacteria in the stomach might interact with H. pylori. Bacterial dysbiosis in the stomach can strengthen gastric neoplasia development via generating tumor-promoting metabolites, DNA damaging, suppressing antit…		10.1186/s12866-021-02315-x		34556055
rayyan-27346156	Cross-talk between Helicobacter pylori and gastric cancer: a scientometric analysis	2024	1	1		22352988	14			Yang S. and Hao S. and Ye H. and Zhang X.			Frontiers Media SA		Background: Helicobacter pylori (HP) is considered a leading risk factor for gastric cancer (GC). The aim of this article is to conduct bibliometric and visual analysis to assess scientific output, identify highly cited papers, summarize current knowledge, and explore recent hotspots and trends in HP/GC research. Methods: A bibliographic search was conducted on October 24, 2023, to retrieve relev…		10.3389/fcimb.2024.1353094		38357448
rayyan-27346158	Efficacy of quadruple regimen with polaprezinc for gastric Helicobacter pylori infection eradication: Protocol for a single-centre, single-blind, non-inferiority, randomised clinical trial	2020	1	1		20446055	10	11		Wu D. and Sun Z. and Li T. and Tan Q. and Sun Y. and Chen T. and Liu Y. and Li J. and Jiang H. and Yuan Z. and Zhao Y. and Chen W.			BMJ Publishing Group		Introduction Helicobacter pylori (H. pylori) is the most well-known risk factor for gastric cancer. At present, H. pylori shows varying levels of resistance to different treatments, leading to a lower rate of H. pylori eradication. The aim of this study is to evaluate the efficacy of polaprezinc-containing quadruple therapy (PQT) for the eradication of H. pylori infection and, thus, to provide mo…		10.1136/bmjopen-2020-037182		33203625
rayyan-27346159	The Influence of Helicobacter pylori on Human Gastric and Gut Microbiota	2023	1	1		20796382	12	4		Fiorani M. and Tohumcu E. and Del Vecchio L.E. and Porcari S. and Cammarota G. and Gasbarrini A. and Ianiro G.			MDPI		Helicobacter pylori is a Gram-negative bacterium that is able to colonize the human stomach, whose high prevalence has a major impact on human health, due to its association with several gastric and extra-gastric disorders, including gastric cancer. The gastric microenvironment is deeply affected by H. pylori colonization, with consequent effects on the gastrointestinal microbiota, exerted via th…		10.3390/antibiotics12040765
rayyan-27346160	Helicobacter pylori-related risk predictors of gastric cancer: The latest models, challenges, and future prospects	2020	1	1		20457634	9	13		Bakhti S.Z. and Latifi-Navid S. and Safaralizadeh R.			Blackwell Publishing Ltd		Helicobacter pylori is known as an important determinant of preneoplastic lesions or gastric cancer (GC) risk. The bacterial genotypes may determine the clinical outcomes. However, the evidence for these associations has varied between and within continents, and the actual effect of each gene and corresponding allelic variants are still debatable. In recent years, two new models have been propose…		10.1002/cam4.3068		32363738
rayyan-27346161	Probiotics as the live microscopic fighters against Helicobacter pylori gastric infections	2021	1	1		1471230X	21	1		Keikha M. and Karbalaei M.			BioMed Central Ltd		Background: Helicobacter pylori (H. pylori) is the causative agent of stomach diseases such as duodenal ulcer and gastric cancer, in this regard incomplete eradication of this bacterium has become to a serious concern. Probiotics are a group of the beneficial bacteria which increase the cure rate of H. pylori infections through various mechanisms such as competitive inhibition, co-aggregation abi…		10.1186/s12876-021-01977-1		34670526
rayyan-27346163	Gastrointestinal microbiome and Helicobacter pylori: Eradicate, leave it as it is, or take a personalized benefit‚Äìrisk approach?	2022	1	1		10079327	28	7		Sitkin S. and Lazebnik L. and Avalueva E. and Kononova S. and Vakhitov T.			Baishideng Publishing Group Inc		Helicobacter pylori (H. pylori) is generally regarded as a human pathogen and a class 1 carcinogen, etiologically related to gastric and duodenal ulcers, gastric cancer, and mucosa-associated lymphoid tissue lymphoma. However, H. pylori can also be regarded as a commensal symbiont. Unlike other pathogenic/opportunistic bacteria, H. pylori colonization in infancy is facilitated by T helper type 2 …		10.3748/wjg.v28.i7.766		35317277
rayyan-27346164	Gastric Cancer: The Microbiome Beyond Helicobacter pylori	2023	1	1		0070217X	444			Mendes-Rocha M. and Pereira-Marques J. and Ferreira R.M. and Figueiredo C.			Springer Science and Business Media Deutschland GmbH		Gastric cancer remains an important global health burden. Helicobacter pylori is the major etiological factor in gastric cancer, infecting the stomach of almost half of the population worldwide. Recent progress in microbiome research offered a new perspective on the complexity of the microbial communities of the stomach. Still, the role of the microbiome of the stomach beyond H. pylori in gastric…		10.1007/978-3-031-47331-9_6		38231218
rayyan-27346166	Gastric microbiome and gastric cancer: Relationship, mechanism, and clinical significance; [ËÉÉÂÜÖÂæÆÁîüÊÄÅ‰∏éËÉÉÁôå: ÂÖ≥Á≥ª„ÄÅÊú∫Âà∂‰∏é‰∏¥Â∫ä‰ª∑ÂÄº]	2024	1	1		10093079	32	5		Wang J.-L. and Jing D.-D.			Baishideng Publishing Group Inc		The relationship between gastric microbiome and gastric cancer has been one of the research focuses in recent years. Many studies have found that gastric microbiome is involved in the occurrence of tumor through several ways, and appears to have characteristic changes in the development of gastric cancer. Helicobacter pylori (H. pylori) is considered a class I carcinogen, which plays an important…		10.11569/wcjd.v32.i5.327
rayyan-27346167	Infectious diseases and NCDs	2023	1	1						Banatvala N. and Wong E.B. and Troisi G. and Flahault A.			Taylor and Francis		This chapter outlines the relationships between NCDs and infectious diseases. Infectious agents cause a substantial proportion of the global NCD burden and, inversely, NCDs can increase the risk of acquiring infections, highlighting the somewhat artificial dichotomic separation between infectious diseases and NCDs, as many NCDs are partly or even entirely caused by transmissible micro-organisms. …		10.4324/9781003306689-31
rayyan-27346171	Sixth Chinese National Consensus Report on Management of Helicobacter pylori Infection (Treatment Excluded); [Á¨¨ÂÖ≠Ê¨°ÂÖ®ÂõΩÂπΩÈó®Ëû∫ÊùÜËèåÊÑüÊüìÂ§ÑÁêÜÂÖ±ËØÜÊä•ÂëäÔºàÈùûÊ†πÈô§Ê≤ªÁñóÈÉ®ÂàÜÔºâ]	2023	1	1		10087125	27	5		Zhou L.			Shanghai Institute of Digestive Diseases		The sixth national consensus conference on the management of Helicobacter pylori (Hp) infection organized by Helicobacter pylori Study Group of Chinese Society of Gastroenterology was held at Nanchang, Jiangxi Province on December 17, 2021. Experts in the field of Hp research and gastroenterology attended the meeting and several consensus preparatory groups were established to draft the related s…		10.3969/j.issn.1008-7125.2022.05.006
rayyan-27346173	Low Bifidobacterium Abundance in the Lower Gut Microbiota Is Associated With Helicobacter pylori-Related Gastric Ulcer and Gastric Cancer	2021	1	1		1664302X	12			Devi T.B. and Devadas K. and George M. and Gandhimathi A. and Chouhan D. and Retnakumar R.J. and Alexander S.M. and Varghese J. and Dharmaseelan S. and Chandrika S.K. and Jissa V.T. and Das B. and Nair G.B. and Chattopadhyay S.			Frontiers Media S.A.		Helicobacter pylori infection in stomach leads to gastric cancer, gastric ulcer, and duodenal ulcer. More than 1 million people die each year due to these diseases, but why most H. pylori-infected individuals remain asymptomatic while a certain proportion develops such severe gastric diseases remained an enigma. Several studies indicated that gastric and intestinal microbiota may play a critical …		10.3389/fmicb.2021.631140
rayyan-27346177	Effects of Helicobacter pylori infection on intestinal microbiota, immunity and colorectal cancer risk	2024	1	1		22352988	14			Engelsberger V. and Gerhard M. and Mej√≠as-Luque R.			Frontiers Media SA		Infecting about half of the world¬¥s population, Helicobacter pylori is one of the most prevalent bacterial infections worldwide and the strongest known risk factor for gastric cancer. Although H. pylori colonizes exclusively the gastric epithelium, the infection has also been associated with various extragastric diseases, including colorectal cancer (CRC). Epidemiological studies reported an alm…		10.3389/fcimb.2024.1339750		38343887
rayyan-27346179	Microbiome signatures in a fast- and slow-progressing gastric cancer murine model and their contribution to gastric carcinogenesis	2021	1	1		20762607	9	1		Bali P. and Coker J. and Lozano-Pope I. and Zengler K. and Obonyo M.			MDPI AG		Gastric cancer is the third most common cause of death from cancer in the world and infection with Helicobacter pylori (H. pylori) is the main cause of gastric cancer. In addition to Helicobacter infection, the overall stomach microbiota has recently emerged as a potential factor in gastric cancer progression. Previously we had established that mice deficient in myeloid differentiation primary re…		10.3390/microorganisms9010189
rayyan-27346181	Vonoprazan-amoxicillin dual regimen with Saccharomyces boulardii as a rescue therapy for Helicobacter pylori: Current perspectives and implications	2024	1	1		10079327	30	10		Dirjayanto V.J. and Audrey J. and Simadibrata D.M.			Baishideng Publishing Group Inc		Yu et al‚Äôs study in the World Journal of Gastroenterology (2023) introduced a novel regimen of Vonoprazan-amoxicillin dual therapy combined with Saccharomyces boulardii (S. boulardii) for the rescue therapy against Helicobacter pylori (H. pylori), a pathogen responsible for peptic ulcers and gastric cancer. Vonoprazan is a potassium-competitive acid blocker renowned for its rapid and long-lasti…		10.3748/wjg.v30.i10.1280		38596495
rayyan-27346184	dupA+ H. pylori reduces diversity of gastric microbiome and increases risk of erosive gastritis	2023	1	1		22352988	13			Chen R. and Li Y. and Chen X. and Chen J. and Song J. and Yang X. and Ye L. and Wu Z. and Xie P. and Zhong Q. and Yang R. and Wu J.			Frontiers Media S.A.		Helicobacter pylori is believed to induce gastropathy; however, the exact pathogenic molecules involved in this process have not been elucidated. Duodenal ulcer promoting gene A (DupA) is a virulence factor with a controversial role in gastric inflammation and carcinogenesis. To explore and confirm the function of DupA in gastropathy from the perspective of the microbiome, we investigated the mic…		10.3389/fcimb.2023.1103909		37009501
rayyan-27346186	Non-Helicobacter pylori Gastric Microbiome Modulates Prooncogenic Responses and Is Associated With Gastric Cancer Risk	2023	1	1		27725723	2	5		Niikura R. and Hayakawa Y. and Nagata N. and Miyoshi-Akiayama T. and Miyabayashi K. and Tsuboi M. and Suzuki N. and Hata M. and Arai J. and Kurokawa K. and Abe S. and Uekura C. and Miyoshi K. and Ihara S. and Hirata Y. and Yamada A. and Fujiwara H. and Ushiku T. and Woods S.L. and Worthley D.L. and Hatakeyama M. and Han Y.W. and Wang T.C. and Kawai T. and Fujishiro M.			American Gastroenterological Association		Background and Aims: Although Helicobacter pylori is the most important bacterial carcinogen in gastric cancer (GC), GC can emerge even after H. pylori eradication. Studies suggest that various constituents of the gastric microbiome may influence GC development, but the role of individual pathogens is unclear. Methods: Human gastric mucosal samples were analyzed by 16SrRNA sequencing to investiga…		10.1016/j.gastha.2023.03.010
rayyan-27346188	Microbiome changes in the gastric mucosa and gastric juice in different histological stages of Helicobacter pylori-negative gastric cancers	2022	1	1		10079327	28	3		Sun Q.-H. and Zhang J. and Fu W.-W. and Ding S.-G. and Shi Y.-Y.			Baishideng Publishing Group Inc		BACKGROUND The gastric microbiota in patients with gastric cancer (GC) has received increasing attention, but the profiling of the gastric microbiome through the histological stages of gastric tumorigenesis remains poorly understood, especially for patients with Helicobacter pylori-negative GC (HPNGC). AIM To characterize microbial profiles of gastric mucosa and juice for HPNGC carcinogenesis and…		10.3748/wjg.v28.i3.365		35110955
rayyan-27346190	Helicobacter pylori infection and gut microbiota in adolescents: Is there a relation?	2024	1	1		2505991	49	1		Amrousy D.E. and Ashry H.E. and Maher S. and Abdelhai D. and Hassan S.			Springer		Helicobacter pylori infection is a prevalent global infection associated with several complications such as peptic ulcer, upper gastrointestinal bleeding, and stomach cancer. An imbalance in the gut microbiota composition or the relationship between the microbiota and the host may be implicated in the infection. To investigate this, we studied the intestinal microbiota of 50 newly infected adoles…		10.1007/s12038-023-00387-7		38173317
rayyan-27346192	Differences in community structure of gastrointestinal tract between Helicobacter pylori positive patients and negative patients with gastric cancer	2022	1	1		18379664	13	6		Ding J. and Man Y.-G. and Deng X. and Chen T.			Ivyspring International Publisher		Gastric cancer is one of the most severe cancers, while the relationship between Helicobacter pylori (H. pylori) and gastric cancer are still in dispute, and little work has been done to explore the microbial diversity between H. pylori positive patients and negative patients. In the present work, a total of 43 gastric cancer patients and 10 healthy 53 participants were enrolled to compare the mi…		10.7150/jca.69873
rayyan-27346193	Gastric Mucosa-Associated Microbial Signatures of Early Gastric Cancer	2020	1	1		1664302X	11			Wang L. and Xin Y. and Zhou J. and Tian Z. and Liu C. and Yu X. and Meng X. and Jiang W. and Zhao S. and Dong Q.			Frontiers Media S.A.		Alterations in the microbiome are associated with the development of gastric cancer. Our study aimed to identify dysbiotic features in early gastric cancer (EC). The gastric microbiome was assessed in EC (n = 30), advanced gastric cancer (AC) (n = 30), and chronic gastritis (CG) (n = 60). The results demonstrated significant differences in the microbial profile and composition between EC and AC, …		10.3389/fmicb.2020.01548
rayyan-27346194	Comparison of Helicobacter pylori positive and negative gastric cancer via multi-omics analysis	2023	1	1		21612129	14	6		Shang F. and Cao Y. and Wan L. and Ren Z. and Wang X. and Huang M. and Guo Y.			American Society for Microbiology		Helicobacter pylori (H. pylori) has been regarded as a definite carcinogenic bacterium for gastric cancer (GC). This multi-omics research was designed to investigate the genetic, microbial, and metabolic changes of GC patients when they are infected with H. pylori. We first mined The Cancer Genome Atlas Stomach Adenocarcinoma (STAD) data to identify the key genes and critical pathways in H. pylor…		10.1128/mbio.01531-23		37846989
rayyan-27346195	Evaluation of the effect of inactivated Lactobacillus crispatus CCFM1118 against Helicobacter pylori infection; [ÁÅ≠Ê¥ªÂç∑Êõ≤‰π≥ÊùÜËèå CCFM1118 ÁºìËß£ÂπΩÈó®Ëû∫ÊùÜËèåÊÑüÊüìÁöÑ‰ΩúÁî®ËØÑ‰ª∑]	2024	1	1		0253990X	50	9		Chen F. and Li M. and Liu L. and Yu L. and Geng Q. and Tian F. and Zhai Q.			China National Research Institute of Food and Fermentation Industries Co. Ltd		Helicobacter pylori (H. pylori) is a common pathogenic bacterium in humans, which is widely spread in the world. It is a pathogen with potential health hazards associated with a variety of diseases, especially digestive diseases such as chronic gastritis and stomach cancer. Antibiotics are commonly used to treat H. pylori infection, but this has many side effects. In recent years, probiotics and …		10.13995/j.cnki.11-1802/ts.036439
rayyan-27346200	Characterization of Lactobacillus co-aggregation with Helicobacter pylori; [‰π≥ÊùÜËèå‰∏éÂπΩÈó®Ëû∫ÊùÜËèåÂÖ±ËÅöÈõÜÁöÑÁâπÊÄßÁ†îÁ©∂]	2022	1	1		0253990X	48	21		Li L. and Wang J. and Ye Y. and Zhao X. and Xiang W. and Zhu P. and Zhai Q.			China National Research Institute of Food and Fermentation Industries Co. Ltd		As a recognized pathogen, Helicobacter pylori can cause chronic gastritis, peptic ulcers, and gastric cancer. More than 50% of the world's population is infected with this stomach bacterium. Studies have shown that disease severity in infected patients is related to the amount of H. pylori in the body. Currently, the conventional therapeutic option is triple therapy or bismuth-containing quadrupl…		10.13995/j.cnki.11-1802/ts.031353
rayyan-27346201	Exploring the impact of Helicobacter pylori and potential gut microbiome modulation	2023	1	1		26371049	6	1		Ong I.J. and Loo K.-Y. and Law L.N.-S. and Law J.W.-F. and Tan L.T.-H. and Letchumanan V.			HH Publisher		Helicobacter pylori is a highly prevalent bacteria that can harm humans due to its major involvement in developing gastrointestinal diseases, particularly gastric cancer. Therefore, eradicating H. pylori is one of the most important strategies for preventing gastric cancer. Antibiotic treatment has always been the gold standard treatment for H. pylori infection. However, the decreasing efficacy o…		10.36877/pmmb.a0000273
rayyan-27346204	Microbiome in Gastric Cancer	2023	1	1						Burgermeister E. and Ebert M.P.			Springer Nature		Gastric Cancer (GC) belongs to the malignant diseases with one of the highest mortality rates despite declining incidences worldwide. The rapid advance of gene sequencing methodologies proposed at least four consensus molecular subtypes (CMS) which can be in part be reconciled with the traditional histomorphological classifications in individual patients, revealing causal relationships to oncogen…		10.1007/978-981-19-4492-5_4
rayyan-27346205	Eradication of Helicobacter pylori and Gastric Cancer: A Controversial Relationship	2021	1	1		1664302X	12			Piscione M. and Mazzone M. and Di Marcantonio M.C. and Muraro R. and Mincione G.			Frontiers Media S.A.		Worldwide, gastric cancer (GC) represents the fifth cancer for incidence, and the third as cause of death in developed countries. Indeed, it resulted in more than 780,000 deaths in 2018. Helicobacter pylori appears to be responsible for the majority of these cancers. On the basis of recent studies, and either alone or combined with additional etiological factors, H. pylori is considered a ‚Äútype…		10.3389/fmicb.2021.630852
rayyan-27346206	Association of Helicobacter pylori infection with survival outcomes in advanced gastric cancer patients treated with immune checkpoint inhibitors	2022	1	1		14712407	22	1		Che H. and Xiong Q. and Ma J. and Chen S. and Wu H. and Xu H. and Hou B.			BioMed Central Ltd		Background: Accumulating evidence has revealed that the gut microbiota influences the effectiveness of immune checkpoint inhibitors (ICIs) in cancer patients. As a part of the human microbiome, Helicobacter pylori (H. pylori) was reported to be associated with reduced effectiveness of anti-PD1 immunotherapy in patients with non-small-cell lung cancer (NSCLC). Gastric cancer is more closely relate…		10.1186/s12885-022-10004-9		35986342
rayyan-27346208	A comparative study on changes in intestinal flora, pepsinogen and gastrin in patients with gastric cancer and atrophic gastritis	2020	1	1		11070625	25	2		Wang Y. and Liu X. and Wang L. and Zhang Z. and Li Z. and Li M.			Zerbinis Publications		Purpose: To explore the changes in the intestinal flora, pepsinogen (PG) and gastrin in patients with gastric cancer (GC) and atrophic gastritis (AG), hoping to provide references for the diagnostic screening of AG and early diagnosis of GC. Methods: A total of 630 patients with gastrointestinal diseases in our hospital were selected and divided into healthy group (n=260), GC group (n=125) and AG…				32521897
rayyan-27346213	Helicobacter pylori antibody and pepsinogen testing for predicting gastric microbiome abundance	2019	1	1		19326203	14	12		Choi S. and Lee J.G. and Lee A.-R. and Eun C.S. and Han D.S. and Park C.H.			Public Library of Science		Background Although the high-throughput sequencing technique is useful for evaluating gastric microbiome, it is difficult to use clinically. We aimed to develop a predictive model for gastric microbiome based on serologic testing. Methods This study was designed to analyze sequencing data obtained from the Hanyang University Gastric Microbiome Cohort, which was established initially to investigat…		10.1371/journal.pone.0225961		31800638
rayyan-27346216	How Charge, Size and Protein Corona Modulate the Specific Activity of Nanostructured Lipid Carriers (NLC) against Helicobacter pylori	2022	1	1		19994923	14	12		Chitas R. and Nunes C. and Reis S. and Parreira P. and Martins M.C.L.			MDPI		The major risk factor associated with the development of gastric cancer is chronic infection with Helicobacter pylori. The available treatments, based on a cocktail of antibiotics, fail in up to 40% of patients and disrupt their gut microbiota. The potential of blank nanostructured lipid carriers (NLC) for H. pylori eradication was previously demonstrated by us. However, the effect of NLC charge,…		10.3390/pharmaceutics14122745
rayyan-27346217	Helicobacter Pylori and Gastric Cancer: An Update in the Literature	2024	1	1		7380658	43	1		Toro D.H. and Bofill-Garcia A. and Anzalota-Del Toro M.			University of Puerto Rico		Of the chronic bacterial infections that affect humans, Helicobacter pylori (H. pylori) infection is one of the most common. It inhabits the stomachs of half of the adult human population. In Puerto Rico, a US territory, it has an overall prevalence of 33%, similar to the prevalence reported in the population of the US as a whole. Helicobacter pylori infection is responsible for mucosal inflammat…				38512756
rayyan-27346219	Mechanism of Eremias multiocellata on inhibiting gastric cancer with liver metastasis based on SNAIL signaling pathway and gut microbiota; [Âü∫‰∫é SNAIL ‰ø°Âè∑ÈÄöË∑ØÂèäËÇ†ÈÅìËèåÁæ§Á†îÁ©∂ÂØÜÁÇπÈ∫ªËú•ÊäëÂà∂ËÉÉÁôåËÇùËΩ¨ÁßªÁöÑ‰ΩúÁî®Êú∫Âà∂]	2023	1	1		2532670	54	3		Bai X. and Cheng F.-E. and Yang C.-Y. and Li Z. and Li W.-Q.			Editorial Office of Chinese Traditional and Herbal Drugs		Objective To study the effect and mechanism of Eremias multiocellata on inhibiting gastric cancer with liver metastasis based on SNAIL signaling pathway and intestinal flora. Methods Thirty-six BALB/c nude mice were randomly divided into control group and model group. The model group was injected HGC-27 gastric cancer cells into spleen, and model was successfully established by laparotomy for fou…		10.7501/j.issn.0253-2670.2023.03.016
rayyan-27346221	The Role of the Microbiome in Gastric Cancer: A Systematic Review	2023	1	1		15607186	28	2		Zangouei M. and Mohajertehran F. and Gholoobi A.			Iranian Association of Gastroenterology and Hepatology		Background The aim of this article is investigating the microbiome's effect on the development and progression of gastric cancer can substantially improve preventing, diagnosing, and treating this disease. Method In this review article, after analyzing the studies searched in PubMed and Scopus databases, related articles have been selected from 2015 to 2022, and based on this, the carcinogenic ro…
rayyan-27346222	Meta-analysis reveals Helicobacter pylori mutual exclusivity and reproducible gastric microbiome alterations during gastric carcinoma progression	2023	1	1		19490976	15	1		Li Y. and Hu Y. and Zhan X. and Song Y. and Xu M. and Wang S. and Huang X. and Xu Z.Z.			Taylor and Francis Ltd.		Accumulating evidence shows that the gastric bacterial community may contribute to the development of gastric cancer (GC). However, the reported alterations of gastric microbiota were not always consistent among the literature. To assess reproducible signals in gastric microbiota during the progression of GC across studies, we performed a meta-analysis of nine publicly available 16S datasets with…		10.1080/19490976.2023.2197835		37020297
rayyan-27346224	Important Recommendations Regarding the Test-and-Treat Strategy for Helicobacter pylori Infection in Children	2024	1	1		469580	61			Kakiuchi T.			SAGE Publications Inc.		Helicobacter pylori is a commonly encountered pathogen in medical practice. It causes chronic gastritis in patients of different ages. Many published papers have provided different opinions on whether the test-and-treat strategy for H. pylori infection should be implemented in children. It is critical that the opinion in favor of this strategy was published in Europe, where ESPGHAN/NASPGHAN guide…		10.1177/00469580231222649		38164932
rayyan-27346225	Helicobacter pylori, gastric microbiota and gastric cancer relationship: Unrolling the tangle	2022	1	1		19485204	14	5		Liatsos C. and Papaefthymiou A. and Kyriakos N. and Galanopoulos M. and Doulberis M. and Giakoumis M. and Petridou E. and Mavrogiannis C. and Rokkas T. and Kountouras J.			Baishideng Publishing Group Inc		Helicobacter pylori infection (Hp-I) represents a typical microbial agent intervening in the complex mechanisms of gastric homeostasis by disturbing the balance between the host gastric microbiota and mucosa-related factors, leading to inflammatory changes, dysbiosis and eventually gastric cancer. The normal gastric microbiota shows diversity, with Proteobacteria [Helicobacter pylori (H. pylori) …		10.4251/wjgo.v14.i5.959
rayyan-27346226	Helicobacter pylori-induced inflammation: Possible factors modulating the risk of gastric cancer	2021	1	1		20760817	10	9		Kumar S. and Patel G.K. and Ghoshal U.C.			MDPI		Chronic inflammation and long-term tissue injury are related to many malignancies, including gastric cancer (GC). Helicobacter pylori (H. pylori), classified as a class I carcinogen, induces chronic superficial gastritis followed by gastric carcinogenesis. Despite a high prevalence of H. pylori infection, only about 1‚Äì3% of people infected with this bacterium develop GC worldwide. Further-more,…		10.3390/pathogens10091099
rayyan-27346228	Association between gut microbiota and Helicobacter pylori-Related gastric lesions in a high-risk population of gastric cancer	2018	1	1		22352988	8			Gao J.-J. and Zhang Y. and Gerhard M. and Mejias-Luque R. and Zhang L. and Vieth M. and Ma J.-L. and Bajbouj M. and Suchanek S. and Liu W.-D. and Ulm K. and Quante M. and Li Z.-X. and Zhou T. and Schmid R. and Classen M. and Li W.-Q. and You W.-C. and Pan K.-F.			Frontiers Media S.A.		Eradication of Helicobacter pylori has been found to be effective for gastric cancer prevention, but uncertainties remain about the possible adverse consequences such as the potential microbial dysbiosis. In our study, we investigated the association between gut microbiota and H. pylori-related gastric lesions in 47 subjects by deep sequencing of microbial 16S ribosomal RNA (rRNA) gene in fecal s…		10.3389/fcimb.2018.00202		29971220
rayyan-27346229	The eradication of Helicobacter pylori restores rather than disturbs the gastrointestinal microbiota in asymptomatic young adults	2019	1	1		10834389	24	4		He C. and Peng C. and Wang H. and Ouyang Y. and Zhu Z. and Shu X. and Zhu Y. and Lu N.			Blackwell Publishing Ltd		Background: The eradication of Helicobacter pylori (H¬†pylori) has been suggested to reduce the risk of gastric cancer, but its impact on the gut microbiota has attracted public attention. This study aimed to investigate the short-term and long-term effects of bismuth quadruple therapy on both gastric and fecal microbiota. Methods: Ten asymptomatic young adults with H¬†pylori-related gastritis we…		10.1111/hel.12590		31124220
rayyan-27346230	Gut microbiota and gastric disease	2017	1	1		1121421X	63	4		Sgambato D. and Miranda A. and Romano L. and Romano M.			Edizioni Minerva Medica		The gut microbiota may be considered a crucial "organ" of human body because of its role in the maintenance of the balance between health as well as disease. It is mainly located in the small bowel and colon, while, the stomach was long thought to be sterile in particular for its high acid production. In particular, stomach was considered "a hostile place" for bacterial growth until the identific…		10.23736/S1121-421X.17.02380-7		28206729
rayyan-27346231	The Gastric Microbiome Is Perturbed in Advanced Gastric Adenocarcinoma Identified Through Shotgun Metagenomics	2018	1	1		22352988	8			Hu Y.-L. and Pang W. and Huang Y. and Zhang Y. and Zhang C.-J.			Frontiers Media S.A.		Objective: Dysbiosis of gastric microbiota such as Helicobacter pylori plays a significant role in pathogenesis and progression of gastric cancer. Our aim was to evaluate the composition and functional effects of gastric microbiota in superficial gastritis (SG) and advanced gastric adenocarcinoma (GC). Methods: We carried out shotgun metagenomic sequencing on gastric wash samples from 6 patients …		10.3389/fcimb.2018.00433		30619779
rayyan-27346232	Allergies, Helicobacter pylori and the continental enigmas	2015	1	1		1664302X	6			Sitaraman R.			Frontiers Media S.A.		Helicobacter pylori, a gastric pathogen, is known to be associated with gastric and duodenal ulcers, and is also a strong risk factor for the development of gastric cancer and lymphoma of the mucosal-associated lymphoid tissue. Ordinarily, this should make a strong case for its eradication at par with any other infectious disease. However, the unique biology of H. pylori and the complexity of its…		10.3389/fmicb.2015.00578
rayyan-27346233	Preferential induction of transforming growth factor-Œ≤ production in gastric epithelial cells and monocytes by Helicobacter pylori soluble proteins	2007	1	1		221899	196	9		Wu M.-S. and Lin J.-T. and Hsu P.-N. and Lin C.-Y. and Hsieh Y.-T. and Chiu Y.-H. and Hsueh P.-R. and Liao K.-W.					Background. The cytokines induced by Helicobacter pylori, as well as the intricate balance of proinflammatory and anti-inflammatory cytokines, are relevant to the outcomes of H. pylori infection. Transforming growth factor (TGF)-Œ≤ and interleukin (IL)-10 are 2 vital anti-inflammatory cytokines that regulate mucosal immunity in various inflammatory and infectious diseases. Methods. To elucidate w…		10.1086/522520		17922404
rayyan-27346235	Influence of intestinal indigenous microbiota on intrafamilial infection by helicobacter pylori in Japan	2018	1	1		16643224	9			Osaki T. and Zaman C. and Yonezawa H. and Lin Y. and Okuda M. and Nozaki E. and Hojo F. and Kurata S. and Hanawa T. and Kikuchi S. and Kamiya S.			Frontiers Media S.A.		Helicobacter pylori is a causative pathogen of chronic gastritis, gastric ulcer disease, and gastric cancer. Humans are known to be a natural host for H. pylori and tend to acquire the pathogen before the age of 5 years. The infection may then persist lifelong if eradication therapy is not applied. One of the modes of transmission of H. pylori is between family members, and therefore, the presenc…		10.3389/fimmu.2018.00287
rayyan-27346236	Amelioration of Helicobacter Pylori-Induced PUD by Probiotic Lactic Acid Bacteria	2016	1	1						Kaur B. and Kaur G.			Elsevier Inc.		Helicobacter pylori is an opportunistic pathogen of the human gastric microbiome that has a tendency to induce gastritis after chronic exposure. It is the strongest risk factor for certain forms of duodenal and peptic ulcers or stomach cancers; however, only a small proportion of infected individuals develop malignancy. Malignancy is influenced by certain strain-specific virulence factors and hos…		10.1016/B978-0-12-802189-7.00067-8
rayyan-27346242	Helicobacter pylori: Gastric cancer and beyond	2010	1	1		14741768	10	6		Polk D.B. and Peek Jr. R.M.					Helicobacter pylori is the dominant species of the human gastric microbiome, and colonization causes a persistent inflammatory response. H. pylori-induced gastritis is the strongest singular risk factor for cancers of the stomach; however, only a small proportion of infected individuals develop malignancy. Carcinogenic risk is modified by strain-specific bacterial components, host responses and/o…		10.1038/nrc2857		20495574
rayyan-27346243	Review: Epidemiology of Helicobacter pylori infection	2019	1	1		10834389	24			Leja M. and Grinberga-Derica I. and Bilgilier C. and Steininger C.			Blackwell Publishing Ltd		This review summarizes recent publications on the epidemiology of Helicobacter pylori. Two major systemic analyses, from Malaysia and Ethiopia, were published. The Brazilian Consensus Conference has stated that H¬†pylori infection is an infectious disease with an indication for antimicrobial therapy. A continuous decrease in H¬†pylori prevalence was reported from many regions worldwide, including…		10.1111/hel.12635		31486242
rayyan-27346245	Efficacy and long-term safety of h. Pylori eradication for gastric cancer prevention	2019	1	1		20726694	11	5		Liou J.-M. and Lee Y.-C. and El-Omar E.M. and Wu M.-S.			MDPI AG		Helicobacter pylori (H. pylori) has been shown to be a causal factor of gastric cancer in cohort studies and animal models. Meta-analysis of case-control studies nested within prospective cohorts showed that H. pylori infection was associated with a 5.9-fold increased risk of non-cardia gastric cancer. Prospective cohort studies showed that gastric cancer developed in 1‚Äì4% of H. pylori-infected…		10.3390/cancers11050593
rayyan-27346246	Overview of current concepts in gastric intestinal metaplasia and gastric cancer	2018	1	1		15547914	14	2		Jencks D.S. and Adam J.D. and Borum M.L. and Koh J.M. and Stephen S. and Doman D.B.			Gastro-Hep Communications, Inc.		Gastric intestinal metaplasia is a precancerous change of the mucosa of the stomach with intestinal epithelium, and is associated with an increased risk of dysplasia and cancer. The pathogenesis to gastric cancer is proposed by the Correa hypothesis as the transition from normal gastric epithelium to invasive cancer via inflammation followed by intramucosal cancer and invasion. Multiple risk fact…
rayyan-27346249	Helicobacter pylori eradication in the prevention of gastric cancer: Are more trials needed?	2013	1	1		15346269	15	6		Park J.Y. and Forman D. and Greenberg E.R. and Herrero R.					The incidence of gastric cancer has decreased in much of the world, but gastric cancer remains the second leading cause of cancer death globally, and the burden is growing in many countries in East Asia and Latin America. Chronic infection with Helicobacter pylori is the dominant cause of gastric cancer, and two recent randomized trials showed that H. pylori eradication significantly decreased ga…		10.1007/s11912-013-0341-5		24101366
rayyan-27346250	Metronidazole resistance in Helicobacter pylori is due to null mutations in a gene (rdxA) that encodes an oxygen-insensitive NADPH nitroreductase	1998	1	1		0950382X	28	2		Goodwin A. and Kersulyte D. and Sisson G. and Veldhuyzen Van Zanten S.J.O. and Berg D.E. and Hoffman P.S.					Metronidazole (Mtz) is a critical component of combination therapies that are used against Helicobacter pylori, the major cause of peptic ulcer disease. Many H. pylori strains are Mtz resistant (Mtz(R)), however, and here we show that Mtz(R) results from loss of oxygen-insensitive NADPH nitroreductase activity. The underlying gene (called 'rdxA') was identified in several steps: transformation of…		10.1046/j.1365-2958.1998.00806.x		9622362
rayyan-27346252	Coevolution of Helicobacter pylori and Humans	2014	1	1						Blaser M.J.			wiley		By the early 1990s, it was becoming clear that carriage of H. pylori increased risk for peptic ulcer disease and for gastric cancer, where both are consequences of the Helicobacter pylori induced gastric inflammation, although in separate ways. In recent years, using more sophisticated analytical techniques, there has come greater support for the notion that H. pylori has colonized humans since b…		10.1128/9781555818470.ch27
rayyan-27346253	Baicalin, Baicalein, and Lactobacillus Rhamnosus JB3 Alleviated Helicobacter pylori Infections in Vitro and in Vivo	2018	1	1		221147	83	12		Chen M.-E. and Su C.-H. and Yang J.-S. and Lu C.-C. and Hou Y.-C. and Wu J.-B. and Hsu Y.-M.			Blackwell Publishing Inc.		Abstract: Helicobacter pylori infection is associated with chronic gastritis, peptic ulcers, and gastric cancer. The flavonoid compounds baicalin and baicalein found in many medicinal plants exhibit an anti-inflammatory effect. The administration of Lactobacillus strains reducing the risk of H. pylori infection is well accepted. In this study, the therapeutic effects against H. pylori infection o…		10.1111/1750-3841.14372		30468256
rayyan-27346254	The changing face of noncardia gastric cancer incidence among US non-Hispanic whites	2018	1	1		278874	110	6		Anderson W.F. and Rabkin C.S. and Turner N. and Fraumeni J.F., Jr. and Rosenberg P.S. and Camargo M.C.			Oxford University Press		Background: The initial step for noncardia gastric carcinogenesis is atrophic gastritis, driven by either Helicobacter pylori infection or autoimmunity. In recent decades, the prevalence rates of these two major causes declined and increased, respectively, with changes in Western lifestyles. We therefore assessed gastric cancer incidence trends for US race/ethnic groups, 1995-2013. Methods: Age-s…		10.1093/jnci/djx262		29361173
rayyan-27346257	The bacterial virulence factor CagA induces microbial dysbiosis that contributes to excessive epithelial cell proliferation in the Drosophila gut	2017	1	1		15537366	13	10		Jones T.A. and Hernandez D.Z. and Wong Z.C. and Wandler A.M. and Guillemin K.			Public Library of Science		Gut microbiota facilitate many aspects of human health and development, but dysbiotic microbiota can promote hyperplasia and inflammation and contribute to human diseases such as cancer. Human patients infected with the gastric cancer-causing bacterium Helicobacter pylori have altered microbiota; however, whether dysbiosis contributes to disease in this case is unknown. Many H. pylori human disea…		10.1371/journal.ppat.1006631		29049360
rayyan-27346258	Helicobacter pylori eradication: Updated views and major controversies	2017	1	1		10093079	25	27		Chu Y. and Chen F.-Y.			Baishideng Publishing Group Co		Helicobacter pylori (H. pylori) infection is the most common chronic infection in the world and H. pylori is a class I carcinogen of gastric cancer. H. pylori infection can contribute to the development of gastritis, peptic ulcer, gastric mucosa associated lymphoid tissue lymphoma, and other diseases; however, obesity, gastroesophageal reflux disease and allergic diseases in children can benefit …		10.11569/wcjd.v25.i27.2416
rayyan-27346259	The gastric microbiome, its interaction with Helicobacter pylori, and its potential role in the progression to stomach cancer	2017	1	1		15537366	13	10		Noto J.M. and Peek R.M., Jr.			Public Library of Science		[No abstract available]		10.1371/journal.ppat.1006573		28982167
rayyan-27346261	The Clinical Evidence Linking Helicobacter pylori to Gastric Cancer	2017	1	1		2352345X	3	2		Moss S.F.			Elsevier Inc		Gastric cancer has long been recognized to be accompanied and preceded by chronic gastritis, lasting decades. Arguably, the most important development in our understanding of gastric cancer pathogenesis over the past 50 years has been the realization that, for most cases of gastric cancer, Helicobacter pylori is the cause of the underlying gastritis. Gastritis can promote gastric carcinogenesis, …		10.1016/j.jcmgh.2016.12.001
rayyan-27346264	The effect of trimethylamine N-oxide on Helicobacter pylori-induced changes of immunoinflammatory genes expression in gastric epithelial cells	2017	1	1		15675769	43			Wu D. and Cao M. and Peng J. and Li N. and Yi S. and Song L. and Wang X. and Zhang M. and Zhao J.			Elsevier B.V.		Colonization of Helicobacter pylori (H. pylori) induces immune and inflammatory response in gastric mucosa. Trimethylamine N-oxide (TMAO), from diet and metabolite through the action of gut microbiota, has been linked to inflammatory diseases. To investigate the effects of TMAO and H. pylori infection on gene expression in gastric epithelial cells, Human gene chip Affymetrix HTA 2.0 was used in t…		10.1016/j.intimp.2016.11.032		28012316
rayyan-27346265	The upper gastrointestinal microflora in relation to gastric diseases and gastric surgery.	1989	1	1		3011860	551			Sj√∂stedt S.					The upper gastrointestinal microflora was evaluated in relation to gastric diseases and gastric surgery. Postoperative septic complications and microorganisms found in primary infections were studied in 750 gastric operations. The overall rate of primary infections was 23%. Enterobacteriaceae, enterococci and Bacteroides fragilis were more frequently found in postoperative infections in patients …				2741634
rayyan-27346267	Prevention of gastric cancer by Helicobacter pylori eradication: A review from Japan	2019	1	1		20457634	8	8		Uno Y.			Blackwell Publishing Ltd		Japan introduced a Helicobacter pylori eradication therapy strategy in 2013, with the aim of decreasing the number of gastric cancer-related death, the number of new cases of gastric cancer, and associated medical costs. Five years have passed since then, but no reduction in the annual number of gastric cancer has been observed. In addition, it was suggested that the number of deaths due to gastr…		10.1002/cam4.2277		31119891
rayyan-27346269	IVth Brazilian consensus conference on helicobacter pylori infection; [IV consenso Brasileiro sobre a infec√ß√£o por helicobacter pylori]	2018	1	1		42803	55	2		Coelho L.G.V. and Marinho J.R. and Genta R. and Ribeiro L.T. and Passos M.C.F. and Zaterka S. and Assump√ß√£o P.P. and Barbosa A.J.A. and Barbuti R. and Braga L.L. and Breyer H. and Carvalhaes A. and Chinzon D. and Cury M. and Domingues G. and Jorge J.L. and Maguilnik I. and Marinho F.P. and de Moraes-Filho J.P. and Parente J.M.L. and de Paula-E-Silva C.M. and Pedrazzoli-J√∫nior J. and Ramos A.F.…			IBEPEGE - Inst. Bras. Estudos Pesquisas Gastroent.		Significant progress has been obtained since the III Brazilian Consensus Conference on H. Pylori infection held in 2012, in Bento Goncalves, Brazil, and justify a fourth meeting to establish updated guidelines on the current management of H. Pylori infection. Therefore, the N√∫cleo Brasileiro para Estudo do Helicobacter pylori e Microbiota (NBEHPM), association linked to Brazilian Federation of G…		10.1590/s0004-2803.201800000-20		30043876
rayyan-27346272	Chronic Helicobacter pylori infection induces an apoptosis-resistant phenotype associated with decreased expression of p27(kip1)	2000	1	1		199567	68	9		Shirin H. and Sordillo E.M. and Kolevska T.K. and Hibshoosh H. and Kawabata Y. and Oh S.H. and Kuebler J.F. and Delohery T. and Weghorst C.M. and Weinstein I.B. and Moss S.F.					Helicobacter pylori infection is associated with the development of gastric cancer. In short-term coculture with AGS gastric cells, H. pylori inhibits cell cycle progression and induces dose-dependent apoptosis. Based on the concept that an imbalance between proliferation and apoptosis may contribute to the emergence of gastric cancer, we chronically exposed AGS cells to H. pylori as a model of c…		10.1128/IAI.68.9.5321-5328.2000		10948161
rayyan-27346274	Pathobiology of Helicobacter pylori-Induced Gastric Cancer	2016	1	1		165085	150	1		Amieva M. and Peek R.M., Jr.			W.B. Saunders		Colonization of the human stomach by Helicobacter pylori and its role in causing gastric cancer is one of the richest examples of a complex relationship among human cells, microbes, and their environment. It is also a puzzle of enormous medical importance given the incidence and lethality of gastric cancer worldwide. We review recent findings that have changed how we view these relationships and …		10.1053/j.gastro.2015.09.004		26385073
rayyan-27346275	Helminth co-infection in Helicobacter pylori infected INS-GAS mice attenuates gastric premalignant lesions of epithelial dysplasia and glandular atrophy and preserves colonization resistance of the stomach to lower bowel microbiota	2014	1	1		12864579	16	4		Whary M.T. and Muthupalani S. and Ge Z. and Feng Y. and Lofgren J. and Shi H.N. and Taylor N.S. and Correa P. and Versalovic J. and Wang T.C. and Fox J.G.			Elsevier Masson SAS		Higher prevalence of helminth infections in Helicobacter pylori infected children was suggested to potentially lower the life-time risk for gastric adenocarcinoma. In rodent models, helminth co-infection does not reduce Helicobacter-induced inflammation but delays progression of pre-malignant gastric lesions. Because gastric cancer in INS-GAS mice is promoted by intestinal microflora, the impact …		10.1016/j.micinf.2014.01.005		24513446
rayyan-27346278	Synergistic effect of anti-Helicobacter pylori urease immunoglobulin Y from egg yolk of immunized hens and Lactobacillus johnsonii No.1088 to inhibit the growth of Helicobacter pylori in vitro and in vivo	2019	1	1		0264410X	37	23		Aiba Y. and Umeda K. and Rahman S. and Nguyen S.V. and Komatsu Y.			Elsevier Ltd		Helicobacter pylori is a pathogenic bacterium that infects the stomach, causing chronic gastritis; and it is also considered to be related to the occurrence of gastric cancers. Although some eradication regimens including multiple antibiotics have been developed, the emergence of resistance to antibiotics becomes problematic. Therefore, other approaches to compensate or augment the effects of sta…		10.1016/j.vaccine.2019.04.045		31031029
rayyan-27346279	Unsaturated Fatty Acid Synthesis in the Gastric Pathogen Helicobacter pylori Proceeds via a Backtracking Mechanism	2016	1	1		24519456	23	12		Bi H. and Zhu L. and Jia J. and Zeng L. and Cronan J.E.			Elsevier Ltd		Helicobacter pylori is a Gram-negative bacterium that inhabits the upper gastrointestinal tract in humans, and the presence of this pathogen in the gut microbiome increases the risk of peptic ulcers and stomach cancer. H.¬†pylori depends on unsaturated fatty acid (UFA) biosynthesis for maintaining membrane structure and function. Although some of the H.¬†pylori enzymes involved in UFA biosynthesi…		10.1016/j.chembiol.2016.10.007
rayyan-27346281	Gastroprotective Effects of Bifidobacterium bifidum BF-1 and B. bifidum Strain Yakult	2014	1	1						Atsushi G. and Yukio S.			CRC Press		Homeostasis in the stomach is maintained through the balance of protective factors such as gastric mucus, bicarbonates, and gastric mucosal blood ow with aggressive factors such as gastric acid and pepsins.1 The collapse of protective factors and/or the overproduction of aggressive factors by various inuences such as stress, alcohol, and medicine can lead to the development of gastric disorders. …		10.1201/b17912-23
rayyan-27346289	Editorial: The interactions between gastrointestinal microbiota and Helicobacter pylori in diseases		1	1						Hu Y, Zhuang Y, Gou HY, Xie C, Ge ZM.							10.3389/fcimb.2022.1043906
rayyan-27346292	Abstracts from the 3rd International Genomic Medicine Conference (3rd IGMC 2015) : Jeddah, Kingdom of Saudi Arabia. 30 November - 3 December 2015		1	1						Shay JW, Homma N, Zhou R, Naseer MI, Chaudhary AG, Al-Qahtani M, Hirokawa N, Goudarzi M, Fornace AJ Jr, Baeesa S, Hussain D, Bangash M, Alghamdi F, Schulten HJ, Carracedo A, Khan I, Qashqari H, Madkhali N, Saka M, Saini KS, Jamal A, Al-Maghrabi J, Abuzenadah A, Chaudhary A, Al Qahtani M, Damanhouri G, Alkhatabi H, Goodeve A, Crookes L, Niksic N, Beauchamp N, Abuzenadah AM, Vaught J, Budowle B, As…							10.1186/s12864-016-2858-0
rayyan-27346297	Oral and gastric microbiome in relation to gastric intestinal metaplasia		1	1						Wu F, Yang L, Hao Y, Zhou B, Hu J, Yang Y, Bedi S, Sanichar NG, Cheng C, Perez-Perez G, Tseng W, Tseng W, Tseng M, Francois F, Khan AR, Li Y, Blaser MJ, Shu XO, Long J, Li H, Pei Z, Chen Y.							10.1002/ijc.33848
rayyan-27346299	Bidirectional Mediation Effects between Intratumoral Microbiome and Host DNA Methylation Changes Contribute to Stomach Adenocarcinoma		1	1						Yue K, Sheng D, Xue X, Zhao L, Zhao G, Jin C, Zhang L.							10.1128/spectrum.00904-23
rayyan-27346305	Mucosal microbial microenvironment in early gastric neoplasia and non-neoplastic gastric disease		1	1						Li F, Zhu H, Tao K, Xia Y, Liu M, Wang Y, Sun Y, Cao T, Chai J, Ni F, Shi B, Xu H.							10.1111/jgh.15565
rayyan-27346306	Gastrointestinal microbiome in the context of Helicobacter pylori infection in stomach and gastroduodenal diseases		1	1						Retnakumar RJ, Nath AN, Nair GB, Chattopadhyay S.							10.1016/bs.pmbts.2022.07.001
rayyan-27346311	Alterations in the human gut microbiome associated with Helicobacter¬†pylori infection		1	1						Wang D, Li Y, Zhong H, Ding Q, Lin Y, Tang S, Zong Y, Wang Q, Zhang X, Yang H, Wang R, Liu X.							10.1002/2211-5463.12694
rayyan-27346314	Association between bacteria other than Helicobacter pylori and the risk of gastric cancer		1	1						Gunathilake M, Lee J, Choi IJ, Kim YI, Kim J.							10.1111/hel.12836
rayyan-27346315	Interactions between H. pylori and the Gastric Microbiome: Impact on Gastric Homeostasis and Disease		1	1						Serrano C, Harris PR, Smith PD, Bimczok D.							10.1016/j.cophys.2021.04.003
rayyan-27346328	MAT Gain of Activity Mutation in Helicobacter pylori Is Associated with Resistance to MTAN Transition State Analogues		1	1						Feng M, Namanja-Magliano H, Rajagopalan S, Mishra T, Ducati RG, Hirsch BM, Kelly L, Szymczak W, Fajardo JE, Sidoli S, Fiser A, Jacobs WR, Schramm VL.							10.1021/acsinfecdis.2c00644
rayyan-27346333	Fifth Chinese National Consensus Report on the management of Helicobacter pylori infection		1	1						Liu WZ, Xie Y, Lu H, Cheng H, Zeng ZR, Zhou LY, Chen Y, Wang JB, Du YQ, Lu NH and Chinese Society of Gastroenterology, Chinese Study Group on Helicobacter pylori and Peptic Ulcer.							10.1111/hel.12475
rayyan-27346335	Evaluation of gastric microbiome and metagenomic function in patients with intestinal metaplasia using 16S rRNA gene sequencing		1	1						Park CH, Lee AR, Lee YR, Eun CS, Lee SK, Han DS.							10.1111/hel.12547
rayyan-27346339	The Effect of Probiotics on Gut Microbiota during the Helicobacter pylori Eradication: Randomized Controlled Trial		1	1						Oh B, Kim BS, Kim JW, Kim JS, Koh SJ, Kim BG, Lee KL, Chun J.							10.1111/hel.12270
rayyan-27346342	Could microbiome analysis be a new diagnostic tool in gastric carcinogenesis for high risk, Helicobacter pylori negative patients?		1	1						Turshudzhyan A, Rezaizadeh H.							10.3748/wjg.v28.i17.1871
rayyan-27346352	Microbiota according to gastric topography in patients with low or high risk of gastric cancer in Nari√±o, Colombia		1	1						Caguazango JC, Pazos √ÅJ.							10.7705/biomedica.v39i4.4520
rayyan-27346354	Gastric bacterial Flora in patients Harbouring Helicobacter pylori with or without chronic dyspepsia: analysis with matrix-assisted laser desorption ionization time-of-flight mass spectroscopy		1	1						Pereira V, Abraham P, Nallapeta S, Shetty A.							10.1186/s12876-018-0744-8
rayyan-27346357	Short-term antibiotic treatment has differing long-term impacts on the human throat and gut microbiome		1	1						Jakobsson HE, Jernberg C, Andersson AF, Sj√∂lund-Karlsson M, Jansson JK, Engstrand L.							10.1371/journal.pone.0009836
rayyan-27346359	Helicobacter pylori vs coronary heart disease - searching for connections		1	1						Chmiela M, Gajewski A, Rudnicka K.							10.4330/wjc.v7.i4.187

## Sheet: Supplementary Data 2 Query 2
key	title	year	month	day	journal	issn	volume	issue	pages	authors	url	language	publisher	location	abstract	notes	doi	keywords	pubmed_id	pmc_id
rayyan-27345995	<i>Helicobacter pylori</i> Infection, the Gastric Microbiome and Gastric Cancer	2019			HELICOBACTER PYLORI IN HUMAN DISEASES: ADVANCES IN MICROBIOLOGY, INFECTIOUS DISEASES AND PUBLIC HEALTH. VOL 11	["0065-2598", "2214-8019", "978-3-030-21916-1", "978-3-030-21915-4"]	1149		195-210	Pereira-Marques, J and Ferreira, RM and Pinto-Ribeiro, I and Figueiredo, C					After a long period during which the stomach was considered as an organ where microorganisms could not thrive, Helicobacter pylori was isolated in vitro from gastric biopsies, revolutionising the fields of Microbiology and Gastroenterology. Since then, and with the introduction of high-throughput sequencing technologies that allowed deep characterization of microbial communities, a growing body o…		["10.1007/5584_2019_366", "10.1007/978-3-030-21916-1"]
rayyan-27345996	The influence of<i> Helicobacter</i><i> pylori,</i> proton pump inhibitor, and obesity on the gastric microbiome in relation to gastric cancer development	2024	12		COMPUTATIONAL AND STRUCTURAL BIOTECHNOLOGY JOURNAL	2001-0370	23		186-198	Zhou, CL and Bisseling, TM and van der Post, RS and Boleij, A					Helicobacter pylori infection is still the main risk factor for the development of gastric cancer (GC). We explore the scientific evidence for the role of the gastric microbiome beyond Helicobacter pylori (H. pylori) in gastric carcinogenesis. The composition of the gastric microbiome in healthy individuals, in presence and absence of H. pylori infection, in proton pump inhibitor (PPI)-users, obe…		10.1016/j.csbj.2023.11.053
rayyan-27345997	Low <i>Bifidobacterium</i> Abundance in the Lower Gut Microbiota Is Associated With <i>Helicobacter pylori</i>-Related Gastric Ulcer and Gastric Cancer	2021	2	26	FRONTIERS IN MICROBIOLOGY	1664-302X	12			Devi, TB and Devadas, K and George, M and Gandhimathi, A and Chouhan, D and Retnakumar, RJ and Alexander, SM and Varghese, J and Dharmaseelan, S and Chandrika, SK and Jissa, VT and Das, B and Nair, GB and Chattopadhyay, S					Helicobacter pylori infection in stomach leads to gastric cancer, gastric ulcer, and duodenal ulcer. More than 1 million people die each year due to these diseases, but why most H. pylori-infected individuals remain asymptomatic while a certain proportion develops such severe gastric diseases remained an enigma. Several studies indicated that gastric and intestinal microbiota may play a critical …		10.3389/fmicb.2021.631140
rayyan-27345999	The uninvited guests of our microbiome: <i>Helicobacter pylori</i> and Epstein-Barr virus and their role in gastric cancerogenesis	2021	11	29	POSTEPY HIGIENY I MEDYCYNY DOSWIADCZALNEJ	["0032-5449", "1732-2693"]	75	1	611-619	Dzikowiec, M and Pastuszak-Lewandoska, D					It is well established that human body is an ecosystem for numerous microorganisms: bacteria, fungi, eukaryotic parasites, and viruses. They form a "microbiome" that under conditions of homeostasis remains in a friendly mutual relationship with the host. However, the composition and diversity of this microbe community is dynamic and can be changed under the influence of environmental factors, suc…		10.2478/ahem-2021-0008
rayyan-27346000	Crosstalk between <i>Helicobacter pylori</i> and gastrointestinal microbiota in various gastroduodenal diseases-A systematic review	2023	9		3 BIOTECH	["2190-572X", "2190-5738"]	13	9		Sharma, P and Phatak, SM and Warikoo, P and Mathur, A and Mahant, S and Das, K and Das, R					Gastroduodenal diseases have prevailed for a long time and more so due to dominance of gut bacteria Helicobacter pylori in most of the cases. But habitation by other gut microbiota in gastroduodenal diseases and the relationship between Helicobacter pylori and gastrointestinal microbiota in different gastroduodenal diseases is somewhat being unravelled in the current times. For this systematic re…		10.1007/s13205-023-03734-5
rayyan-27346001	Association Between Gut Microbiota and <i>Helicobacter</i> <i>pylori</i>-Related Gastric Lesions in a High-Risk Population of Gastric Cancer	2018	6	19	FRONTIERS IN CELLULAR AND INFECTION MICROBIOLOGY	2235-2988	8			Gao, JJ and Zhang, Y and Gerhard, M and Mejias-Luque, R and Zhang, L and Vieth, M and Ma, JL and Bajbouj, M and Suchanek, S and Liu, WD and Ulm, K and Quante, M and Li, ZX and Zhou, T and Schmid, R and Classen, M and Li, WQ and You, WC and Pan, KF					Eradication of Helicobacter pylori has been found to be effective for gastric cancer prevention, but uncertainties remain about the possible adverse consequences such as the potential microbial dysbiosis. In our study, we investigated the association between gut microbiota and H. pylori-related gastric lesions in 47 subjects by deep sequencing of microbial 16S ribosomal RNA (rRNA) gene in fecal s…		10.3389/fcimb.2018.00202
rayyan-27346002	Polyphenol Mechanisms against Gastric Cancer and Their Interactions with Gut Microbiota: A Review	2022	8		CURRENT ONCOLOGY	["1198-0052", "1718-7729"]	29	8	5247-5261	Li, MT and Zheng, Y and Zhao, JY and Liu, MM and Shu, XC and Li, Q and Wang, YP and Zhou, YN					The lack of new drugs and resistance to existing drugs are serious problems in gastric cancer(GC) treatment. The research found polyphenols possess anti-Helicobacter pylori(Hp) and antitumor activities and may be used in the research and development of drugs for cancer prevention and treatment. However, polyphenols are affected by their chemical structures and physical properties, which leads to …		10.3390/curroncol29080417
rayyan-27346003	The Influence of <i>Helicobacter pylori</i> on Human Gastric and Gut Microbiota	2023	4		ANTIBIOTICS-BASEL	2079-6382	12	4		Fiorani, M and Tohumcu, E and Del Vecchio, LE and Porcari, S and Cammarota, G and Gasbarrini, A and Ianiro, G					Helicobacter pylori is a Gram-negative bacterium that is able to colonize the human stomach, whose high prevalence has a major impact on human health, due to its association with several gastric and extra-gastric disorders, including gastric cancer. The gastric microenvironment is deeply affected by H. pylori colonization, with consequent effects on the gastrointestinal microbiota, exerted via th…		10.3390/antibiotics12040765
rayyan-27346004	Effects of <i>Helicobacter pylori</i> infection on intestinal microbiota, immunity and colorectal cancer risk	2024	1	26	FRONTIERS IN CELLULAR AND INFECTION MICROBIOLOGY	2235-2988	14			Engelsberger, V and Gerhard, M and Mejias-Luque, R					Infecting about half of the world ' s population, Helicobacter pylori is one of the most prevalent bacterial infections worldwide and the strongest known risk factor for gastric cancer. Although H. pylori colonizes exclusively the gastric epithelium, the infection has also been associated with various extragastric diseases, including colorectal cancer (CRC). Epidemiological studies reported an al…		10.3389/fcimb.2024.1339750
rayyan-27346005	Interdisciplinary insights into the link between gut microbiome and gastric carcinogenesis-what is currently known?	2022	1		GASTRIC CANCER	["1436-3291", "1436-3305"]	25	1	2025-10-01	Kazmierczak-Siedlecka, K and Daca, A and Roviello, G and Catalano, M and Polom, K					Currently, gastric cancer is one of the leading death-related cancer globally. The etiopathogenesis of gastric cancer is multifactorial and includes among others dysbiotic alterations of gastric microbiota. Molecular techniques revealed that stomach is not a sterile organ and it is resides with ecosystem of microbes. Due to the fact that the role of Helicobacter pylori infection in development of…		10.1007/s10120-021-01260-y
rayyan-27346006	The Implication of Gastric Microbiome in the Treatment of Gastric Cancer	2022	4		CANCERS	2072-6694	14	8		Pappas-Gogos, G and Tepelenis, K and Fousekis, F and Katsanos, K and Pitiakoudis, M and Vlachos, K					Simple Summary Gastric cancer (GC) represents the fifth most common cancer worldwide. Recent developments in PCR and metagenomics clarify that the stomach contains a powerful microbiota. Conventional treatments for GC that include surgery, chemotherapy, and radiotherapy are not very effective. That's why new therapeutic strategies are needed. The intestinal microbiota is involved in oncogenesis a…		10.3390/cancers14082039
rayyan-27346007	Interplay and cooperation of <i>Helicobacter pylori</i> and gut microbiota in gastric carcinogenesis	2021	9	23	BMC MICROBIOLOGY	1471-2180	21	1		Bakhti, SZ and Latifi-Navid, S					Chronic Helicobacter pylori infection is a critical risk factor for gastric cancer (GC). However, only 1-3 % of people with H. pylori develop GC. In gastric carcinogenesis, non-H. pylori bacteria in the stomach might interact with H. pylori. Bacterial dysbiosis in the stomach can strengthen gastric neoplasia development via generating tumor-promoting metabolites, DNA damaging, suppressing antitum…		10.1186/s12866-021-02315-x
rayyan-27346008	Diversification and deleterious role of microbiome in gastric cancer	2023	11		CANCER REPORTS	2573-8348	6	11		Chattopadhyay, I and Gundamaraju, R and Rajeev, A					Gut microbiota dictates the fate of several diseases, including cancer. Most gastric cancers (GC) belong to gastric adenocarcinomas (GAC). Helicobacter pylori colonizes the gastric epithelium and is the causative agent of 75% of all stomach malignancies globally. This bacterium has several virulence factors, including cytotoxin-associated gene A (CagA), vacuolating cytotoxin (VacA), and outer mem…		10.1002/cnr2.1878
rayyan-27346009	Role of Bacterial and Viral Pathogens in Gastric Carcinogenesis	2021	4		CANCERS	2072-6694	13	8		Palrasu, M and Zaika, E and El-Rifai, W and Que, JW and Zaika, AI					Simple Summary Stomach cancer is one of the most common cancers in the world, with over one million new cases diagnosed in 2020. Despite recent advances in cancer treatments, gastric cancer remains a serious clinical problem. This disease is tightly linked to gastric infections with Helicobacter pylori bacterium, Epstein-Barr virus, and some other less known pathogens. Here, we discuss how gastri…		10.3390/cancers13081878
rayyan-27346010	<i>Helicobacter pylori</i>: gastric cancer and beyond	2010	6		NATURE REVIEWS CANCER	1474-175X	10	6	403-414	Polk, DB and Peek, RM					Helicobacter pylori is the dominant species of the human gastric microbiome, and colonization causes a persistent inflammatory response. H. pylori-induced gastritis is the strongest singular risk factor for cancers of the stomach; however, only a small proportion of infected individuals develop malignancy. Carcinogenic risk is modified by strain-specific bacterial components, host responses and/o…		10.1038/nrc2857
rayyan-27346011	Probiotics mitigate Helicobacter pylori-induced gastric inflammation and premalignant lesions in INS-GAS mice with the modulation of gastrointestinal microbiota	2022	8		HELICOBACTER	["1083-4389", "1523-5378"]	27	4		He, C and Peng, C and Xu, XB and Li, NS and Ouyang, YB and Zhu, Y and Lu, NH					Background Dysbiosis of gastric microbiota including Helicobacter pylori (H. pylori) infection is associated with the development of stomach cancer. Probiotics have been shown to attenuate H. pylori-induced gastritis, although their role in cancer prevention remains unclear. Thus, we aimed to explore the effects of probiotics on H. pylori-induced carcinogenesis and the alterations of gastrointest…		10.1111/hel.12898
rayyan-27346012	Association between gut microbiota and gastric cancers: a two-sample Mendelian randomization study	2024	4	2	FRONTIERS IN MICROBIOLOGY	1664-302X	15			Chang, Y and Gao, GZ and Feng, CC					Background: Gastric cancer (GC) is the fifth most commonly diagnosed cancer worldwide, with its etiology attributed to a complex interplay of genetic, dietary, environmental factors, and infections such as Helicobacter pylori. Despite the known risk factors, the role of gut microbiota in the development of gastric cancer remains insufficiently explored. This study aims to elucidate the causal rel…		10.3389/fmicb.2024.1383530
rayyan-27346013	<i>Helicobacter pylori</i> infection and gut microbiota in adolescents: Is there a relation?	2023	12	22	JOURNAL OF BIOSCIENCES	["0250-5991", "0973-7138"]	49	1		El Amrousy, D and El Ashry, H and Maher, S and Abdelhai, D and Hassan, S					Helicobacter pylori infection is a prevalent global infection associated with several complications such as peptic ulcer, upper gastrointestinal bleeding, and stomach cancer. An imbalance in the gut microbiota composition or the relationship between the microbiota and the host may be implicated in the infection. To investigate this, we studied the intestinal microbiota of 50 newly infected adoles…		10.1007/s12038-023-00387-7
rayyan-27346014	Upper Gastrointestinal Cancer and Liver Cirrhosis	2022	5		CANCERS	2072-6694	14	9		Jeng, KS and Chang, CF and Sheen, IS and Jeng, CJ and Wang, CH					Simple Summary There is a higher incidence rate of upper gastrointestinal cancer in those with liver cirrhosis. The contributing factors include gastric ulcers, congestive gastropathy, zinc deficiency, alcohol drinking, tobacco use and gut microbiota. Most of the de novo malignancies that develop after liver transplantation for cirrhotic patients are upper gastrointestinal cancers. The surgical r…		10.3390/cancers14092269
rayyan-27346015	Gastric Cancer and Gastric Microbiome	2023	6		KOREAN JOURNAL OF GASTROENTEROLOGY	["1598-9992", "2233-6869"]	81	6	235-242	Yang, HJ					Gastric cancer remains a significant disease burden in Korea, with Helicobacter pylori infections being the most crucial risk factor. With the advent of next-generation sequencing, the role of gastric microbiota in gastric cancer has attracted increasing attention. Studies have shown that the gastric microbiota of patients with gastric cancer differs in composition from that of the controls, with…		10.4166/kjg.2023.055
rayyan-27346016	Use of Antibiotics and Probiotics Reduces the Risk of Metachronous Gastric Cancer after Endoscopic Resection	2021	6		BIOLOGY-BASEL	2079-7737	10	6		Arai, J and Niikura, R and Hayakawa, Y and Kawahara, T and Honda, T and Hasatani, K and Yoshida, N and Nishida, T and Sumiyoshi, T and Kiyotoki, S and Ikeya, T and Arai, M and Suzuki, N and Tsuji, Y and Yamada, A and Kawai, T and Koike, K					Simple Summary Helicobacter pylori is the most important cause of gastric cancer, and its eradication reduces the incidence of gastric cancer after endoscopic resection. However, incidence of metachronous gastric cancer is still high. More studies are needed to identify other chemopreventive drugs that may reduce the incidence of this disease. In this study, we focused on the alteration of the in…		10.3390/biology10060455
rayyan-27346017	The role of the gut microbiota in gastric cancer: the immunoregulation and immunotherapy	2023	6	30	FRONTIERS IN IMMUNOLOGY	1664-3224	14			Wang, MQ and Yang, G and Tian, Y and Zhang, QH and Liu, Z and Xin, Y					Gastric cancer (GC) is one of the most common cancers, leading to the deaths of millions of people worldwide. Therefore, early detection and effective therapeutic strategies are of great value for decreasing the occurrence of advanced GC. The human microbiota is involved not only in the maintenance of physiological conditions, but also in human diseases such as obesity, diabetes, allergic and ato…		10.3389/fimmu.2023.1183331
rayyan-27346018	Microbial-Driven Immunological Memory and Its Potential Role in Microbiome Editing for the Prevention of Colorectal Cancer	2021	11	12	FRONTIERS IN CELLULAR AND INFECTION MICROBIOLOGY	2235-2988	11			Campillo-Gimenez, L and Rios-Covian, D and Rivera-Nieves, J and Kiyono, H and Chu, HT and Ernst, PB					Over the last several years, many advances have been made in understanding the role of bacteria in the pathogenesis of gastrointestinal cancers. Beginning with Helicobacter pylori being recognized as the first bacterial carcinogen and the causative agent of most gastric cancers, more recent studies have examined the role of enteric microbes in colorectal cancer. In the digestive tract, these comm…		10.3389/fcimb.2021.752304
rayyan-27346019	Mucosa microbiome of gastric lesions: Fungi and bacteria interactions	2020			MICROBIOME IN HEALTH AND DISEASE	["1877-1173", "978-0-12-820000-1"]	171		195-213	Wang, ZK and Ren, RR and Yang, YS					Many components of the gastric non-Helicobacter pylori microbiota have been identified recently thanks to advances in DNA sequencing techniques. Several lines of evidence support the hypothesis that the gastric microbiome is essential for gastric disorders such as gastric cancer. Microbial interactions impact the pathophysiology of various gastric disorders. This chapter provides an overview of r…		10.1016/bs.pmbts.2020.03.004
rayyan-27346020	Imbalance of Gastrointestinal Microbiota in the Pathogenesis of <i>Helicobacter pylori</i>-Associated Diseases	2016	10		HELICOBACTER	["1083-4389", "1523-5378"]	21	5	337-348	He, C and Yang, Z and Lu, NH					The development of new nucleotide sequencing techniques and advanced bioinformatics tools has opened the field for studying the diversity and complexity of the gastrointestinal microbiome independent of traditional cultural methods. Owing largely to the gastric acid barrier, the human stomach was long thought to be sterile. The discovery of Helicobacter pylori, the gram-negative bacterium that in…		10.1111/hel.12297
rayyan-27346021	Plant-Based Polyphenols: Anti-<i>Helicobacter pylori</i> Effect and Improvement of Gut Microbiota	2022	1		ANTIOXIDANTS	2076-3921	11	1		Guerra-Valle, M and Orellana-Palma, P and Petzold, G					Helicobacter pylori (H. pylori) infection affects more than half of the world's population, and thus, about 10 to 20% of people with H. pylori suffer from peptic ulcers, which may ultimately lead to gastric cancer. The increase in antibiotic resistance and susceptibility has encouraged the search for new alternative therapies to eradicate this pathogen. Several plant species are essential sources…		10.3390/antiox11010109
rayyan-27346022	Controlling the Impact of <i>Helicobacter pylori</i>-Related Hyperhomocysteinemia on Neurodegeneration	2023	3		MEDICINA-LITHUANIA	["1010-660X", "1648-9144"]	59	3		Kountouras, J and Doulberis, M and Papaefthymiou, A and Polyzos, SA and Zavos, C and Kazakos, E and Arapoglou, S and Kyrailidi, F and Mouratidou, MC and Boziki, M and Vardaka, E					Helicobacter pylori infection consists a high global burden affecting more than 50% of the world's population. It is implicated, beyond substantiated local gastric pathologies, i.e., peptic ulcers and gastric cancer, in the pathophysiology of several neurodegenerative disorders, mainly by inducing hyperhomocysteinemia-related brain cortical thinning (BCT). BCT has been advocated as a possible bio…		10.3390/medicina59030504
rayyan-27346023	The Clinical Evidence Linking <i>Helicobacter pylori</i> to Gastric Cancer	2017	3		CELLULAR AND MOLECULAR GASTROENTEROLOGY AND HEPATOLOGY	2352-345X	3	2	183-191	Moss, SF					The vast majority of gastric cancer worldwide is attributable to Helicobacter pylori, a chronic and persistent infection that is usually acquired in childhood. In some regions of the world with especially high gastric cancer prevalence, intervention programs have been established to eradicate H pylori with the expectation that this will significantly decrease mortality from this disease. This rev…		10.1016/j.jcmgh.2016.12.001
rayyan-27346024	<i>IN</i>-<i>SILICO</i> DESIGN OF ANTIGENIC PEPTIDES AND MOLECULAR CLONING OF CYTOTOXIN ASSOCIATED GENE (cagA) OF <i>H</i>. <i>PYLORI</i> IN AN EXPRESSION VECTOR	2019	6		INTERNATIONAL JOURNAL OF PHARMACEUTICAL SCIENCES AND RESEARCH	0975-8232	10	6	2754-2761	Al-Challabi, KAM and Al-Muhanna, ASJ and Sudhakar, M					Helicobacter pylori (H. pylori) is a spiral, gramnegative pathogen which causes gastric cancer along with MALT lymphoma. It is widespread among the gut microflora and stands first among the pathogens. Cytotoxin-associated gene (cagA) is thought to be the vital protein in the pathogenesis of gastric cancer. Since there are no available vaccines at the moment, and owing to the increasing antibiotic…		10.13040/IJPSR.0975-8232.10(6).2754-61
rayyan-27346025	<i>Helicobacter pylori</i> Eradication in the Prevention of Gastric Cancer: Are More Trials Needed?	2013	12		CURRENT ONCOLOGY REPORTS	["1523-3790", "1534-6269"]	15	6	517-525	Park, JY and Forman, D and Greenberg, ER and Herrero, R					The incidence of gastric cancer has decreased in much of the world, but gastric cancer remains the second leading cause of cancer death globally, and the burden is growing in many countries in East Asia and Latin America. Chronic infection with Helicobacter pylori is the dominant cause of gastric cancer, and two recent randomized trials showed that H. pylori eradication significantly decreased ga…		10.1007/s11912-013-0341-5
rayyan-27346026	Efficacy and Long-Term Safety of <i>H</i>. <i>pylori</i> Eradication for Gastric Cancer Prevention	2019	5		CANCERS	2072-6694	11	5		Liou, JM and Lee, YC and El-Omar, EM and Wu, MS					Helicobacter pylori (H. pylori) has been shown to be a causal factor of gastric cancer in cohort studies and animal models. Meta-analysis of case-control studies nested within prospective cohorts showed that H. pylori infection was associated with a 5.9-fold increased risk of non-cardia gastric cancer. Prospective cohort studies showed that gastric cancer developed in 1-4% of H. pylori-infected s…		10.3390/cancers11050593
rayyan-27346027	Microbiota and gastrointestinal cancer	2019	3		JOURNAL OF THE FORMOSAN MEDICAL ASSOCIATION	["0929-6646", "1876-0821"]	118		S32-S41	Weng, MT and Chiu, YT and Wei, PY and Chiang, CW and Fang, HL and Wei, SC					Gut microbiota plays important roles in many diseases, including cancer. It may promote carcinogenesis by inducing oxidative stress, genotoxicity, host immune response disturbance, and chronic inflammation. Colorectal cancer, hepatocellular carcinoma, and gastric cancer are the major gastrointestinal tract cancers in Taiwan. The microbiota detected in patients with tubular adenoma and villous/tub…		10.1016/j.jfma.2019.01.002
rayyan-27346028	Management of <i>Helicobacter pylori</i> infection: the Maastricht VI/Florence consensus report	2022	9		GUT	["0017-5749", "1468-3288"]	71	9	1724-1762	Malfertheiner, P and Megraud, F and Rokkas, T and Gisbert, JP and Liou, JM and Schulz, C and Gasbarrini, A and Hunt, RH and Leja, M and O'Morain, C and Rugge, M and Suerbaum, S and Tilg, H and Sugano, K and El-Omar, EM and European Helicobacter Microbiota S					Helicobacter pylori Infection is formally recognised as an infectious disease, an entity that is now included in the International Classification of Diseases 11th Revision. This in principle leads to the recommendation that all infected patients should receive treatment. In the context of the wide clinical spectrum associated with Helicobacter pylori gastritis, specific issues persist and require…		10.1136/gutjnl-2022-327745
rayyan-27346029	Role of the Gastric Microbiome in Gastric Cancer: From Carcinogenesis to Treatment	2021	3	15	FRONTIERS IN MICROBIOLOGY	1664-302X	12			Yang, JP and Zhou, XX and Liu, XS and Ling, ZX and Ji, F					The development of sequencing technology has expanded our knowledge of the human gastric microbiome, which is now known to play a critical role in the maintenance of homeostasis, while alterations in microbial community composition can promote the development of gastric diseases. Recently, carcinogenic effects of gastric microbiome have received increased attention. Gastric cancer (GC) is one of …		10.3389/fmicb.2021.641322
rayyan-27346030	Microbiota-Gastric Cancer Interactions and the Potential Influence of Nutritional Therapies	2024	2		INTERNATIONAL JOURNAL OF MOLECULAR SCIENCES	["1661-6596", "1422-0067"]	25	3		Raoul, P and Maccauro, V and Cintoni, M and Scarpellini, E and Ianiro, G and Gasbarrini, A and Mele, MC and Rinninella, E					Gastric cancer (GC) is one of the most common causes of cancer deaths, and GC treatments represent a large area of research. Although initially regarded as a sterile organ and unsuitable for microbial communities, the discovery of Helicobacter pylori made us realize that some microbes can colonize the stomach. In recent years, growing interest in gastric bacteria has expanded to the gut microbiot…		10.3390/ijms25031679
rayyan-27346032	Allergies, <i>Helicobacter pylori</i> and the continental enigmas	2015	6	9	FRONTIERS IN MICROBIOLOGY	1664-302X	6			Sitaraman, R					Helicobacter pylori, a gastric pathogen, is known to be associated with gastric and duodenal ulcers, and is also a strong risk factor for the development of gastric cancer and lymphoma of the mucosal-associated lymphoid tissue. Ordinarily, this should make a strong case for its eradication at par with any other infectious disease. However, the unique biology of Helicobacter pylori and the complex…		10.3389/fmicb.2015.00578
rayyan-27346033	Phytochemicals for the Prevention and Treatment of Gastric Cancer: Effects and Mechanisms	2020	1	2	INTERNATIONAL JOURNAL OF MOLECULAR SCIENCES	["1661-6596", "1422-0067"]	21	2		Mao, QQ and Xu, XY and Shang, A and Gan, RY and Wu, DT and Atanasov, AG and Li, HB					Gastric cancer is the fifth most common cancer, and the third most prevalent cause of cancer-related deaths in the world. Voluminous evidence has demonstrated that phytochemicals play a critical role in the prevention and management of gastric cancer. Most epidemiological investigations indicate that the increased intake of phytochemicals could reduce the risk of gastric cancer. Experimental stud…		10.3390/ijms21020570
rayyan-27346034	Role of the Microbiome in the Diagnosis and Management of Gastroesophageal Cancers	2024	6		JOURNAL OF GASTROINTESTINAL CANCER	["1941-6628", "1941-6636"]	55	2	662-678	Mascaretti, F and Haider, S and Amoroso, C and Caprioli, F and Ramai, D and Ghidini, M					PurposeStomach and esophageal cancers are among the highest mortality from cancers worldwide. Microbiota has an interplaying role within the human gastrointestinal (GI) tract. Dysbiosis occurs when a disruption of the balance between the microbiota and the host happens. With this narrative review, we discuss the main alterations in the microbiome of gastroesophageal cancer, revealing its potentia…		10.1007/s12029-024-01021-x
rayyan-27346035	Contribution of Gut Microbiota to Colonic and Extracolonic Cancer Development	2011			DIGESTIVE DISEASES	["0257-2753", "1421-9875"]	29	6	554-561	Compare, D and Nardone, G					It is estimated that 20% of malignancies worldwide can be attributed to infections, i.e. about 1.2 million cases per year. A typical example of the association between bacterial infection and gastrointestinal malignancies is Helicobacter pylori infection with both gastric cancer and mucosa-associated lymphoid tissue lymphoma. Bacteria are an important component of the human body. The human intest…		10.1159/000332967
rayyan-27346036	The role of microbiota in the development and treatment of gastric cancer	2023	9	29	FRONTIERS IN ONCOLOGY	2234-943X	13			Wang, YW and Han, WJ and Wang, N and Han, MZ and Ban, M and Dai, JY and Dong, YS and Sun, T and Xu, JN					The stomach was once considered a sterile organ until the discovery of Helicobacter pylori (HP). With the application of high-throughput sequencing technology and macrogenomics, researchers have identified fungi and fivemajor bacterial phyla within the stomachs of healthy individuals. These microbial communities exert regulatory influence over various physiological functions, including energy met…		10.3389/fonc.2023.1224669
rayyan-27346037	The interplay between <i>Helicobacter pylori</i> and the gut microbiota: An emerging driver influencing the immune system homeostasis and gastric carcinogenesis	2022	8	15	FRONTIERS IN CELLULAR AND INFECTION MICROBIOLOGY	2235-2988	12			Fakharian, F and Asgari, B and Nabavi-Rad, A and Sadeghi, A and Soleimani, N and Yadegar, A and Zali, MR					The human gut microbiota are critical for preserving the health status because they are required for digestion and nutrient acquisition, the development of the immune system, and energy metabolism. The gut microbial composition is greatly influenced by the colonization of the recalcitrant pathogen Helicobacter pylori (H. pylori) and the conventional antibiotic regimens that follow. H. pylori is c…		10.3389/fcimb.2022.953718
rayyan-27346038	The stomach in health and disease	2015	10		GUT	["0017-5749", "1468-3288"]	64	10	1650-1668	Hunt, RH and Camilleri, M and Crowe, SE and El-Omar, EM and Fox, JG and Kuipers, EJ and Malfertheiner, P and McColl, KEL and Pritchard, DM and Rugge, M and Sonnenberg, A and Sugano, K and Tack, J					The stomach is traditionally regarded as a hollow muscular sac that initiates the second phase of digestion. Yet this simple view ignores the fact that it is the most sophisticated endocrine organ with unique physiology, biochemistry, immunology and microbiology. All ingested materials, including our nutrition, have to negotiate this organ first, and as such, the stomach is arguably the most impo…		10.1136/gutjnl-2014-307595
rayyan-27346039	Microbiome and Gastric Cancer	2020	3		DIGESTIVE DISEASES AND SCIENCES	["0163-2116", "1573-2568"]	65	3	865-873	Engstrand, L and Graham, DY					The late 1800s Louis Pasteur and Robert Koch introduced and popularized the germ theory of disease. At that time, gastric cancer was the most common cause of cancer deaths in most countries making the stomach an early site of microbial research with a focus on gastric luminal and mucosal bacteria and the role of Boas-Oppler bacillus (Lactobacillus) in the diagnosis of gastric cancer. In the 1970s…		10.1007/s10620-020-06101-z
rayyan-27346040	<i>Helicobacter pylori</i>, gastric microbiota and gastric cancer relationship: Unrolling the tangle	2022	5	15	WORLD JOURNAL OF GASTROINTESTINAL ONCOLOGY	1948-5204	14	5		Liatsos, C and Papaefthymiou, A and Kyriakos, N and Galanopoulos, M and Doulberis, M and Giakoumis, M and Petridou, E and Mavrogiannis, C and Rokkas, T and Kountouras, J					Helicobacter pylori infection (Hp-I) represents a typical microbial agent intervening in the complex mechanisms of gastric homeostasis by disturbing the balance between the host gastric microbiota and mucosa-related factors, leading to inflammatory changes, dysbiosis and eventually gastric cancer. The normal gastric microbiota shows diversity, with Proteobacteria [Helicobacter pylori (H. pylori) …		10.4251/wjgo.v14.i5.959
rayyan-27346041	<i>Helicobacter Pylori </i>and Gastric Cancer: An Update in the Literature	2024	3		PUERTO RICO HEALTH SCIENCES JOURNAL	["0738-0658", "2373-6011"]	43	1	2017-09-01	Toro, DH and Bofill-Garcia, A and Toro, MAD					Of the chronic bacterial infections that affect humans, Helicobacter pylori ( H. pylori ) infection is one of the most common. It inhabits the stomachs of half of the adult human population. In Puerto Rico, a US territory, it has an overall prevalence of 33%, similar to the prevalence reported in the population of the US as a whole. Helicobacter pylori infection is responsible for mucosal inflamm…
rayyan-27346042	Prevention of gastric cancer by <i>Helicobacter pylori</i> eradication: A review from Japan	2019	7		CANCER MEDICINE	2045-7634	8	8	3992-4000	Uno, Y					Japan introduced a Helicobacter pylori eradication therapy strategy in 2013, with the aim of decreasing the number of gastric cancer-related death, the number of new cases of gastric cancer, and associated medical costs. Five years have passed since then, but no reduction in the annual number of gastric cancer has been observed. In addition, it was suggested that the number of deaths due to gastr…		10.1002/cam4.2277
rayyan-27346043	Metformin Modifies the Gut Microbiota of Mice Infected with <i>Helicobacter pylori</i>	2021	4		PHARMACEUTICALS	1424-8247	14	4		Jauvain, M and Courtois, S and Lehours, P and Bessede, E					Metformin is widely prescribed to treat type 2 diabetes. Diabetes patients treated with metformin have a decreased risk of cancers, including gastric cancer. Among the factors influencing digestive carcinogenesis, gut microbiota interactions have been intensively studied. Metformin exhibits direct antimicrobial activity toward Helicobacter pylori, which plays a crucial role in gastric carcinogene…		10.3390/ph14040329
rayyan-27346045	Involvement of the human microbiome in frequent cancers, current knowledge and carcinogenesis mechanisms	2023	7		BULLETIN DU CANCER	["0007-4551", "1769-6917"]	110	7	776-789	Ait-Zenati, F and Djoudi, F and Mehelleb, D and Madaoui, M					The human body is home to a complex microbial community, living in symbiosis. However, when an imbalance occurs, known as dysbiosis, it can lead to organic diseases such as cancers. Helicobacter pylori is commonly recognized as the causative agent of gastric cancer. Numerous studies have explored the potential role of other microorganisms in cancers. For example, the role of intestinal microbiota…		10.1016/j.bulcan.2023.01.022
rayyan-27346046	MAT Gain of Activity Mutation in<i> Helicobacter</i><i> pylori</i> Is Associated with Resistance to MTAN Transition State Analogues	2023	4	14	ACS INFECTIOUS DISEASES	2373-8227	9	4	966-978	Feng, M and Namanja-Magliano, H and Rajagopalan, S and Mishra, T and Ducati, RG and Hirsch, BM and Kelly, L and Szymczak, W and Fajardo, JE and Sidoli, S and Fiser, A and Jacobs, WR and Schramm, VL					Helicobacter pylori is found in the gut lining of more than half of the world's population, causes gastric ulcers, and contributes to stomach cancers. Menaquinone synthesis in H. pylori relies on the rare futalosine pathway, where H. pylori 5 '-methylthioadenosine nucleosidase (MTAN) is proposed to play an essential role. Transition state analogues of MTAN, including BuT-DADMe-ImmA (BTDIA) and Me…		10.1021/acsinfecdis.2c00644
rayyan-27346047	Shotgun Metagenomics of Gastric Biopsies Reveals Compositional and Functional Microbiome Shifts in High- and Low-Gastric-Cancer-Risk Populations from Colombia, South America	2023	12	31	GUT MICROBES	["1949-0976", "1949-0984"]	15	1		Mannion, A and Sheh, A and Shen, ZL and Dzink-Fox, J and Piazuelo, MB and Wilson, KT and Peek, R and Fox, JG					Along with Helicobacter pylori infection, the gastric microbiota is hypothesized to modulate stomach cancer risk in susceptible individuals. Whole metagenomic shotgun sequencing (WMS) is a sequencing approach to characterize the microbiome with advantages over traditional culture and 16S rRNA sequencing including identification of bacterial and non-bacterial taxa, species/strain resolution, and f…		10.1080/19490976.2023.2186677
rayyan-27346048	Guilt by association: intestinal metaplasia does not progress to gastric cancer	2018	11		CURRENT OPINION IN GASTROENTEROLOGY	["0267-1379", "1531-7056"]	34	6	458-464	Graham, DY and Zou, WNY					Purpose of review This review integrates the new thinking about relationships between gastric cancer and intestinal metaplasia/pseudopyloric metaplasia (SPEM). We address whether recent studies have closed or widened the knowledge gap regarding gastric cancer pathogenesis in mice or humans. Recent findings Recent studies in mouse models have provided a variety of new insights into the cellular or…		10.1097/MOG.0000000000000472
rayyan-27346049	Evaluation of polygenic risk score for risk prediction of gastric cancer	2023	2	15	WORLD JOURNAL OF GASTROINTESTINAL ONCOLOGY	1948-5204	15	2	276-285	Wang, XY and Wang, LL and Xu, L and Liang, SZ and Yu, MC and Zhang, QY and Dong, QJ					Genetic variations are associated with individual susceptibility to gastric cancer. Recently, polygenic risk score (PRS) models have been established based on genetic variants to predict the risk of gastric cancer. To assess the accuracy of current PRS models in the risk prediction, a systematic review was conducted. A total of eight eligible studies consisted of 544842 participants were included…		10.4251/wjgo.v15.i2.276
rayyan-27346050	Network construction of gastric microbiome and organization of microbial modules associated with gastric carcinogenesis	2019	8	27	SCIENTIFIC REPORTS	2045-2322	9			Park, CH and Lee, JG and Lee, AR and Eun, CS and Han, DS					In addition to Helicobacter pylori infection, nitrosating/nitrate-reducing bacteria and type IV secretion system (T4SS) protein gene-contributing bacteria have been proposed as potential causes of gastric cancer development. However, bacterial modules related with gastric carcinogenesis have not been clarified. In this study, we analyzed gastric microbiome using the gastric mucosal samples obtain…		10.1038/s41598-019-48925-4
rayyan-27346051	The interaction between autophagy, Helicobacter pylori, and gut microbiota in gastric carcinogenesis	2023	10		TRENDS IN MICROBIOLOGY	["0966-842X", "1878-4380"]	31	10	1024-1043	Nabavi-Rad, A and Yadegar, A and Sadeghi, A and Aghdaei, HA and Zali, MR and Klionsky, DJ and Yamaoka, Y					Chronic infection with Helicobacter pylori is the primary risk factor for the development of gastric cancer. Hindering our ability to comprehend the precise role of autophagy during H. pylori infection is the complexity of contextdependent autophagy signaling pathways. Recent and ongoing progress in understanding H. pylori virulence allows new frontiers of research for the crosstalk between autop…		10.1016/j.tim.2023.04.001
rayyan-27346052	Microbiota and the Immune System-Actors in the Gastric Cancer Story	2022	8		CANCERS	2072-6694	14	15		Majewski, M and Mertowska, P and Mertowski, S and Smolak, K and Grywalska, E and Torres, K					Simple Summary Stomach cancer is one of the most commonly diagnosed cancers in the world. Although the number of new cases is decreasing year by year, the death rate for this type of cancer is still high. The heterogeneous course and the lack of symptoms in the early stages of the disease mean that the diagnosis is made late, which translates into a worse prognosis for such patients. That is why …		10.3390/cancers14153832
rayyan-27346053	States and hotspots in <i>Helicobacter pylori</i> research from 2002 to 2021: A bibliometric analysis	2023	8		HELICOBACTER	["1083-4389", "1523-5378"]	28	4		Wang, RY and Huang, S and Gan, PL and Pan, X and Wang, P and Zhong, XL and Ln, MH and Zhou, X and Tang, XW					Background: Recently, numerous publications on Helicobacter pylori (H. pylori) have been published, but bibliometric analyses on this research field are scarce. To address this gap, we conducted a bibliometric analysis to provide a comprehensive overview and to explore the current research states and hotspots in this field.Materials and Methods: Publications on H. pylori from 2002 to 2021 were re…		10.1111/hel.12986
rayyan-27346054	The Ideal Helicobacter pylori Treatment for the Present and the Future	2022	1		DIGESTION	["0012-2823", "1421-9867"]	103	1	62-68	Suzuki, S and Kusano, C and Horii, T and Ichijima, R and Ikehara, H					Background: Helicobacter pylori eradication treatments are widely performed to improve gastric mucosal inflammation, promote ulcer healing, and reduce the incidence of gastric cancer. However, there are several issues associated with H. pylori eradication treatment. First, various treatment regimens are currently used worldwide, and the standard treatment varies with region and country. Second, t…		10.1159/000519413
rayyan-27346055	Gastric microbiome profile throughout gastric carcinogenesis: beyond helicobacter	2021	6	3	SCANDINAVIAN JOURNAL OF GASTROENTEROLOGY	["0036-5521", "1502-7708"]	56	6	708-716	Pimentel-Nunes, P and Barros, A and Pita, I and Miranda, I and Concei√ßao, G and Borges-Canha, M and Leite-Moreira, AF and Lib√¢nio, D and Dinis-Ribeiro, M					Background Gastric dysbiosis has been hinted as a potential cause of gastric cancer. However, changes in microbiome throughout the major stages of gastric carcinogenesis remain mostly unknown. Objective To describe gastric microbiome at different stages, analysing for the first time dysbiosis specifically in patients with early gastric cancer (EGC). Methods Cross-sectional study including patient…		10.1080/00365521.2021.1902560
rayyan-27346056	Microbial carcinogenesis: Lactic acid bacteria in gastric cancer	2019	12		BIOCHIMICA ET BIOPHYSICA ACTA-REVIEWS ON CANCER	["0304-419X", "1879-2561"]	1872	2		Vinasco, K and Mitchell, HM and Kaakoush, NO and Casta√±o-Rodr√≠guez, N					While Helicobacter pylori is a fundamental risk factor, gastric cancer (GC) aetiology involves combined effects of microbial (both H. pylori and non-H. pylori), host and environmental factors. Significant differences exist between the gastric microbiome of those with gastritis, intestinal metaplasia and GC, suggesting that dysbiosis in the stomach is dynamic and correlates with progression to GC.…		10.1016/j.bbcan.2019.07.004
rayyan-27346057	Probiotics against neoplastic transformation of gastric mucosa: Effects on cell proliferation and polyamine metabolism	2014	10	7	WORLD JOURNAL OF GASTROENTEROLOGY	["1007-9327", "2219-2840"]	20	37	13258-13272	Russo, F and Linsalata, M and Orlando, A					Gastric cancer is still the second leading cause of cancer death worldwide, accounting for about 10% of newly diagnosed neoplasms. In the last decades, an emerging role has been attributed to the relations between the intestinal microbiota and the onset of both gastrointestinal and non-gastrointestinal neoplasms. Thus, exogenous microbial administration of peculiar bacterial strains (probiotics) …		10.3748/wjg.v20.i37.13258
rayyan-27346058	Natural foods resources and dietary ingredients for the amelioration of <i>Helicobacter pylori</i> infection	2023	12	6	FRONTIERS IN MEDICINE	2296-858X	10			Wang, CY and Yao, MX and Zhong, HG and Meena, SS and Shu, FX and Nie, SP and Xie, MY					Helicobacter pylori (H. pylori) is a gastric-persistent pathogen that can cause peptic ulcer disease, gastric cancer, and mucosal-associated lymphoid tissue lymphoma. This pathogen is commonly treated with antibiotic-based triple or quadruple therapy. However, antibiotic therapy could result in the bacterial resistance, imbalance of gut microbiota, and damage to the liver and kidneys, etc. Theref…		10.3389/fmed.2023.1324473
rayyan-27346059	<i>dupA</i><SUP>+</SUP> <i>H. pylor</i>i reduces diversity of gastric microbiome and increases risk of erosive gastritis	2023	3	17	FRONTIERS IN CELLULAR AND INFECTION MICROBIOLOGY	2235-2988	13			Chen, RY and Li, Y and Chen, XD and Chen, JH and Song, J and Yang, XQ and Ye, LF and Wu, ZZ and Xie, P and Zhong, Q and Yang, RS and Wu, JC					Helicobacter pylori is believed to induce gastropathy; however, the exact pathogenic molecules involved in this process have not been elucidated. Duodenal ulcer promoting gene A (DupA) is a virulence factor with a controversial role in gastric inflammation and carcinogenesis. To explore and confirm the function of DupA in gastropathy from the perspective of the microbiome, we investigated the mic…		10.3389/fcimb.2023.1103909
rayyan-27346060	Review: Epidemiology of <i>Helicobacter pylori</i> infection	2019	9		HELICOBACTER	["1083-4389", "1523-5378"]	24			Leja, M and Grinberga-Derica, I and Bilgilier, C and Steininger, C					This review summarizes recent publications on the epidemiology of Helicobacter pylori. Two major systemic analyses, from Malaysia and Ethiopia, were published. The Brazilian Consensus Conference has stated that H pylori infection is an infectious disease with an indication for antimicrobial therapy. A continuous decrease in H pylori prevalence was reported from many regions worldwide, including K…		10.1111/hel.12635
rayyan-27346061	Clinical Pathogenesis, Molecular Mechanisms of Gastric Cancer Development	2023			HELICOBACTER PYLORI AND GASTRIC CANCER	["0070-217X", "2196-9965", "978-3-031-47333-3", "978-3-031-47331-9", "978-3-031-47330-2"]	444		25-52	Wroblewski, LE and Peek, RM					The human pathogen Helicobacter pylori is the strongest known risk factor for gastric disease and cancer, and gastric cancer remains a leading cause of cancer-related death across the globe. Carcinogenic mechanisms associated with H. pylori are multifactorial and are driven by bacterial virulence constituents, host immune responses, environmental factors such as iron and salt, and the microbiota.…		["10.1007/978-3-031-47331-9_2", "10.1007/978-3-031-47331-9"]
rayyan-27346063	Review article: bacteria and pathogenesis of disease in the upper gastrointestinal tract - beyond the era of <i>Helicobacter pylori</i>	2014	4		ALIMENTARY PHARMACOLOGY & THERAPEUTICS	["0269-2813", "1365-2036"]	39	8	767-779	Walker, MM and Talley, NJ					Background Study of the upper gastrointestinal microbiome has shown that other bacteria besides Helicobacter pylori flourish despite the hostile environment. Whilst H. pylori is the most studied bacteria in this region with a defined role in inflammation and neoplasia, it is apparent that other bacteria may contribute to UGI disease. Aim To review current knowledge of bacteria inhabiting the oeso…		10.1111/apt.12666
rayyan-27346064	Nanoparticle binding attenuates the pathobiology of gastric cancer-associated <i>Helicobacter pylori</i>	2018	1	21	NANOSCALE	["2040-3364", "2040-3372"]	10	3	1453-1463	Westmeier, D and Posselt, G and Hahlbrock, A and Bartfeld, S and Vallet, C and Abfalter, C and Docter, D and Knauer, SK and Wessler, S and Stauber, RH					Enteric bacteria may cause severe diseases, including gastric cancer-associated Helicobacter pylori. Their infection paths overlap with the oro-gastrointestinal uptake route for nanoparticles, increasingly occurring during environmental or consumer/medical exposure. By comprehensive independent analytical methods, such as live cell fluorescence, electron as well as atomic force microscopy and ele…		10.1039/c7nr06573f
rayyan-27346066	Pathobiology of <i>Helicobacter</i> <i>pylori</i>-Induced Gastric Cancer	2016	1		GASTROENTEROLOGY	["0016-5085", "1528-0012"]	150	1	64-78	Amieva, M and Peek, RM					Colonization of the human stomach by Helicobacter pylori and its role in causing gastric cancer is one of the richest examples of a complex relationship among human cells, microbes, and their environment. It is also a puzzle of enormous medical importance given the incidence and lethality of gastric cancer worldwide. We review recent findings that have changed how we view these relationships and …		10.1053/j.gastro.2015.09.004
rayyan-27346067	Dysbiotic infection in the stomach	2015	10	28	WORLD JOURNAL OF GASTROENTEROLOGY	["1007-9327", "2219-2840"]	21	40	11450-11457	Iizasa, H and Ishihara, S and Richardo, T and Kanehiro, Y and Yoshiyama, H					Microbiota in human alimentary tract plays important roles for homeostatic maintenance of the body. Compositional difference of gut microbiota is tightly associated with susceptibility of many diseases, including inflammatory diseases, obesity, diabetes mellitus, cancer, and atherosclerosis. "Dysbiosis" refers to a state of imbalance among the colonies of microorganisms within the body, which bri…		10.3748/wjg.v21.i40.11450
rayyan-27346068	<i>Helicobacter pylori</i>-Induced Inflammation: Possible Factors Modulating the Risk of Gastric Cancer	2021	9		PATHOGENS	2076-0817	10	9		Kumar, S and Patel, GK and Ghoshal, UC					Chronic inflammation and long-term tissue injury are related to many malignancies, including gastric cancer (GC). Helicobacter pylori (H. pylori), classified as a class I carcinogen, induces chronic superficial gastritis followed by gastric carcinogenesis. Despite a high prevalence of H. pylori infection, only about 1-3% of people infected with this bacterium develop GC worldwide. Furthermore, th…		10.3390/pathogens10091099
rayyan-27346070	Turmeric and curcumin as adjuncts in controlling Helicobacter pylori-associated diseases: a narrative review	2024	6	3	LETTERS IN APPLIED MICROBIOLOGY	["0266-8254", "1472-765X"]	77	6		Boyanova, L and Medeiros, J and Yordanov, D and Gergova, R and Markovska, R					Non-antibiotic adjuncts may improve Helicobacter pylori infection control. Our aim was to emphasize curcumin benefits in controlling H. pylori infection. We discussed publications in English mostly published since 2020 using keyword search. Curcumin is the main bioactive substance in turmeric. Curcumin inhibited H. pylori growth, urease activity, three cag genes, and biofilms through dose- and st…		10.1093/lambio/ovae049
rayyan-27346071	Identification of Antimotilins, Novel Inhibitors of Helicobacter pylori Flagellar Motility That Inhibit Stomach Colonization in a Mouse Model	2022	4	26	MBIO	2150-7511	13	2		Suerbaum, S and Coombs, N and Patel, L and Pscheniza, D and Rox, K and Falk, C and Gruber, AD and Kershaw, O and Chhatwal, P and Br√∂nstrup, M and Bilitewski, U and Josenhans, C					New treatment options against the widespread cancerogenic gastric pathogen Helicobacter pylori are urgently needed. We describe a novel screening procedure for inhibitors of H. pylori flagellar biosynthesis. The assay is based on a flaA flagellin gene-luciferase reporter fusion in H. pylori and was amenable to multi-well screening formats with an excellent Z factor. We screened various compound l…		10.1128/mbio.03755-21
rayyan-27346072	Helicobacter pylori infection and gastric cancer biology: tempering a double-edged sword	2019	7		CELLULAR AND MOLECULAR LIFE SCIENCES	["1420-682X", "1420-9071"]	76	13	2477-2486	Mentis, AFA and Boziki, M and Grigoriadis, N and Papavassiliou, AG					Helicobacter pylori (H. pylori) infection affects an estimated 4.4 billion people globally. Moreover, H. pylori presents the most significant risk factor for gastric cancer and low-grade mucosa-associated lymphoid tissue (MALT) lymphoma, and it is the first example of bacterial infection linked to carcinogenesis. Here, we contend that H. pylori research, which focuses on a cancer-causing pathogen…		10.1007/s00018-019-03044-1
rayyan-27346073	Effect of <i>Clostridium butyricum</i> on Gastrointestinal Infections	2022	2		BIOMEDICINES	2227-9059	10	2		Ariyoshi, T and Hagihara, M and Takahashi, M and Mikamo, H					Clostridium butyricum is a human commensal bacterium with beneficial effects including butyrate production, spore formation, increasing levels of beneficial bacteria, and inhibition of pathogenic bacteria. Owing to its preventive and ameliorative effects on gastrointestinal infections, C. butyricum MIYAIRI 588 (CBM 588) has been used as a probiotic in clinical and veterinary medicine for decades.…		10.3390/biomedicines10020483
rayyan-27346076	<i>Helicobacter pylori</i> infection affects the human gastric microbiome, as revealed by metagenomic sequencing	2022	6		FEBS OPEN BIO	2211-5463	12	6	1188-1196	Wang, DM and Zhang, TD and Lu, YQ and Wang, CZ and Wu, YM and Li, JD and Tao, Y and Deng, L and Zhang, XY and Ma, JM					Helicobacter pylori infection is a prevalent infectious disease, associated with many gastric diseases, including gastritis, gastric ulcer, and gastric cancer. To reveal the characteristics of the gastric microbiome in patients infected with H. pylori, we performed metagenomic shotgun sequencing of stomach swab samples from 96 patients and then conducted metagenomic association analyses between a…		10.1002/2211-5463.13390
rayyan-27346078	Gastrointestinal Microbiota Changes in Patients With Gastric Precancerous Lesions	2021	12	9	FRONTIERS IN CELLULAR AND INFECTION MICROBIOLOGY	2235-2988	11			Liu, DH and Chen, S and Gou, YW and Yu, WY and Zhou, HC and Zhang, RT and Wang, JH and Ye, F and Liu, YL and Sun, BL and Zhang, KG					BackgroundGastric microbiota may be involved in gastric cancer. The relationship between gastrointestinal microbes and the risk of gastric cancer is unclear. This study aimed to explore the gastric and intestinal bacteria associated with gastritis and gastric precancerous lesions. We conducted a case-control study by performing 16S rRNA gene analysis of gastric biopsies, juices, and stool samples…		10.3389/fcimb.2021.749207
rayyan-27346079	<i>Helicobacter pylori</i> and colorectal neoplasia: Is there a causal link?	2016	1	14	WORLD JOURNAL OF GASTROENTEROLOGY	["1007-9327", "2219-2840"]	22	2	649-658	Papastergiou, V and Karatapanis, S and Georgopoulos, SD					Ever since Helicobacter pylori (H. pylori) was recognized as an infectious cause of gastric cancer, there has been increasing interest in examining its potential role in colorectal carcinogenesis. Data from casecontrol and cross-sectional studies, mostly relying on hospital-based samples, and several meta-analyses have shown a positive statistical relationship between H. pylori infection and colo…		10.3748/wjg.v22.i2.649
rayyan-27346081	<i>Helicobacter pylori</i> antibody and pepsinogen testing for predicting gastric microbiome abundance	2019	12	4	PLOS ONE	1932-6203	14	12		Choi, S and Lee, JG and Lee, AR and Eun, CS and Han, DS and Park, CH					Background Although the high-throughput sequencing technique is useful for evaluating gastric microbiome, it is difficult to use clinically. We aimed to develop a predictive model for gastric microbiome based on serologic testing. Methods This study was designed to analyze sequencing data obtained from the Hanyang University Gastric Microbiome Cohort, which was established initially to investigat…		10.1371/journal.pone.0225961
rayyan-27346082	The interactions between oral-gut axis microbiota and <i>Helicobacter pylori</i>	2022	8	3	FRONTIERS IN CELLULAR AND INFECTION MICROBIOLOGY	2235-2988	12			Chen, X and Wang, NX and Wang, JN and Liao, BY and Cheng, L and Ren, B					In the human body, each microbial habitat exhibits a different microbial population pattern, and these distinctive microflorae are highly related to the development of diseases. The microbial interactions from host different niches are becoming crucial regulators to shape the microbiota and their physiological or pathological functions. The oral cavity and gut are the most complex and interdepend…		10.3389/fcimb.2022.914418
rayyan-27346084	Lipid nanoparticles to counteract gastric infection without affecting gut microbiota	2018	6		EUROPEAN JOURNAL OF PHARMACEUTICS AND BIOPHARMACEUTICS	["0939-6411", "1873-3441"]	127		378-386	Seabra, CL and Nunes, C and Br√°s, M and Gomez-Lazaro, M and Reis, CA and Gon√ßalves, IC and Reis, S and Martins, MCL					Helicobacter pylori infection is one of the major risk factors for gastric cancer development. Available antibiotic-based treatments not only fail in around 20% of patients but also have a severe negative impact on the gut microbiota. Recently, we demonstrated that nanostructured lipid carriers (NLC), even without any drug loaded, are bactericidal against H. pylori at low concentrations. This wor…		10.1016/j.ejpb.2018.02.030
rayyan-27346086	Nutrition and <i>Helicobacter</i> <i>pylori</i>: Host Diet and Nutritional Immunity Influence Bacterial Virulence and Disease Outcome	2016			GASTROENTEROLOGY RESEARCH AND PRACTICE	["1687-6121", "1687-630X"]	2016			Haley, KP and Gaddy, JA					Helicobacter pylori colonizes the stomachs of greater than 50% of the world's human population making it arguably one of the most successful bacterial pathogens. Chronic H. pylori colonization results in gastritis in nearly all patients; however in a subset of people, persistent infection with H. pylori is associated with an increased risk for more severe disease outcomes including B-cell lymphom…		10.1155/2016/3019362
rayyan-27346088	Probiotics as the live microscopic fighters against <i>Helicobacter pylori</i> gastric infections	2021	10	20	BMC GASTROENTEROLOGY	1471-230X	21	1		Keikha, M and Karbalaei, M					Background Helicobacter pylori (H. pylori) is the causative agent of stomach diseases such as duodenal ulcer and gastric cancer, in this regard incomplete eradication of this bacterium has become to a serious concern. Probiotics are a group of the beneficial bacteria which increase the cure rate of H. pylori infections through various mechanisms such as competitive inhibition, co-aggregation abil…		10.1186/s12876-021-01977-1
rayyan-27346091	<i>Helicobacter pylori</i> in Human Stomach: The Inconsistencies in Clinical Outcomes and the Probable Causes	2021	8	17	FRONTIERS IN MICROBIOLOGY	1664-302X	12			Alexander, SM and Retnakumar, RJ and Chouhan, D and Devi, TNB and Dharmaseelan, S and Devadas, K and Thapa, N and Tamang, JP and Lamtha, SC and Chattopadhyay, S					Pathogenic potentials of the gastric pathogen, Helicobacter pylori, have been proposed, evaluated, and confirmed by many laboratories for nearly 4 decades since its serendipitous discovery in 1983 by Barry James Marshall and John Robin Warren. Helicobacter pylori is the first bacterium to be categorized as a definite carcinogen by the International Agency for Research on Cancer (IARC) of the Worl…		10.3389/fmicb.2021.713955
rayyan-27346092	Immune Cell Signaling by <i>Helicobacter pylori</i>: Impact on Gastric Pathology	2019			HELICOBACTER PYLORI IN HUMAN DISEASES: ADVANCES IN MICROBIOLOGY, INFECTIOUS DISEASES AND PUBLIC HEALTH. VOL 11	["0065-2598", "2214-8019", "978-3-030-21916-1", "978-3-030-21915-4"]	1149		77-106	Blaser, N and Backert, S and Pachathundikandi, SK					Helicobacter pylori represents a highly successful colonizer of the human stomach. Infections with this Gram-negative bacterium can persist lifelong, and although in the majority of cases colonization is asymptomatic, it can trigger pathologies ranging from chronic gastritis and peptic ulceration to gastric cancer. The interaction of the bacteria with the human host modulates immune responses in …		["10.1007/5584_2019_360", "10.1007/978-3-030-21916-1"]
rayyan-27346093	Eradication of <i>Helicobacter pylori</i> and Gastric Cancer: A Controversial Relationship	2021	2	4	FRONTIERS IN MICROBIOLOGY	1664-302X	12			Piscione, M and Mazzone, M and Di Marcantonio, MC and Muraro, R and Mincione, G					Worldwide, gastric cancer (GC) represents the fifth cancer for incidence, and the third as cause of death in developed countries. Indeed, it resulted in more than 780,000 deaths in 2018. Helicobacter pylori appears to be responsible for the majority of these cancers. On the basis of recent studies, and either alone or combined with additional etiological factors, H. pylori is considered a "type I…		10.3389/fmicb.2021.630852
rayyan-27346094	Meta-analysis reveals <i>Helicobacter pylori</i> mutual exclusivity and reproducible gastric microbiome alterations during gastric carcinoma progression	2023	12	31	GUT MICROBES	["1949-0976", "1949-0984"]	15	1		Li, Y and Hu, YC and Zhan, X and Song, Y and Xu, M and Wang, SJ and Huang, XC and Xu, ZZ					Accumulating evidence shows that the gastric bacterial community may contribute to the development of gastric cancer (GC). However, the reported alterations of gastric microbiota were not always consistent among the literature. To assess reproducible signals in gastric microbiota during the progression of GC across studies, we performed a meta-analysis of nine publicly available 16S datasets with…		10.1080/19490976.2023.2197835
rayyan-27346095	Helicobacter pylori infection: from standard to alternative treatment strategies	2022	5	4	CRITICAL REVIEWS IN MICROBIOLOGY	["1040-841X", "1549-7828"]	48	3	376-396	Sousa, C and Ferreira, R and Azevedo, NF and Oleastro, M and Azeredo, J and Figueiredo, C and Melo, LDR					Helicobacter pylori is the major component of the gastric microbiome of infected individuals and one of the aetiological factors of chronic gastritis, peptic ulcer disease and gastric cancer. The increasing resistance to antibiotics worldwide has made the treatment of H. pylori infection a challenge. As a way to overhaul the efficacy of currently used H. pylori antibiotic-based eradication therap…		10.1080/1040841X.2021.1975643
rayyan-27346096	The gastric microbiome, its interaction with <i>Helicobacter pylori</i>, and its potential role in the progression to stomach cancer	2017	10		PLOS PATHOGENS	["1553-7366", "1553-7374"]	13	10		Noto, JM and Peek, RM							10.1371/journal.ppat.1006573
rayyan-27346097	The difference of the gut microbiota of gastric cancer in relation to <i>Helicobacter pylori</i> negativity and positivity.	2019	2	1	JOURNAL OF CLINICAL ONCOLOGY	["0732-183X", "1527-7755"]	37	4		Seol, M and Lee, YR and Kim, KM and Shin, CM and Yoon, H and Cho, JH and Song, DJ and Kim, N and Park, YS and Lee, DH							10.1200/JCO.2019.37.4_suppl.10
rayyan-27346098	Characteristics of Gastric Mucosa-Associated Microbiota in Patients with Early Gastric Cancer After Successful Helicobacter pylori Eradication	2023	12		DIGESTIVE DISEASES AND SCIENCES	["0163-2116", "1573-2568"]	68	12	4398-4406	Nakano, T and Dohi, O and Takagi, T and Naito, Y and Fukui, H and Miyazaki, H and Yasuda, T and Yoshida, T and Azuma, Y and Ishida, T and Kitae, H and Matsumura, S and Takayama, S and Mizuno, N and Kashiwagi, S and Mizushima, K and Inoue, R and Doi, T and Hirose, R and Inoue, K and Yoshida, N and Kamada, K and Uchiyama, K and Ishikawa, T and Konishi, H and Itoh, Y					Background Helicobacter pylori (H. pylori) is widely recognized as a definite carcinogen in gastric cancer (GC). Although H. pylori eradication reduces the risk of GC, GC recurrence has been detected even after successful H. pylori eradication. Recently, the analysis of gut microbiota was reported.Aims This study aimed to evaluate the correlation between gastric mucosa-associated microbiota (G-MA…		10.1007/s10620-023-08154-2
rayyan-27346099	Gastric colonisation with a restricted commensal microbiota replicates the promotion of neoplastic lesions by diverse intestinal microbiota in the <i>Helicobacter pylori</i> INS-GAS mouse model of gastric carcinogenesis	2014	1		GUT	["0017-5749", "1468-3288"]	63	1	54-63	Lertpiriyapong, K and Whary, MT and Muthupalani, S and Lofgren, JL and Gamazon, ER and Feng, Y and Ge, ZM and Wang, TC and Fox, JG					Objectives Gastric colonisation with intestinal flora (IF) has been shown to promote Helicobacter pylori (Hp)-associated gastric cancer. However, it is unknown if the mechanism involves colonisation with specific or diverse microbiota secondary to gastric atrophy. Design Gastric colonisation with Altered Schaedler's flora (ASF) and Hp were correlated with pathology, immune responses and mRNA expr…		10.1136/gutjnl-2013-305178
rayyan-27346100	From germ theory to germ therapy	2019	2		KAOHSIUNG JOURNAL OF MEDICAL SCIENCES	["1607-551X", "2410-8650"]	35	2	73-82	Chen, CC and Chen, YN and Liou, JM and Wu, MS and Taiwan Gastrointestinal Dis Helico					Germ theory of disease and Koch's postulates has been governing our understanding of the role of microbes in human health since 19th century. The discovery of Helicobacter pylori (H. pylori) and H. pylori associated diseases has typically represented the concept and framework of Koch's postulates. Eradication of H. pylori to prevent peptic ulcers recurrence and gastric cancer is the triumph of th…		10.1002/kjm2.12011
rayyan-27346101	The Related Study on the Pathogenesis of Gastrointestinal Diseases in Gastrointestinal Flora and the Risk of Gastric Ulcer Carcinogenesis	2021	7		JOURNAL OF BIOMATERIALS AND TISSUE ENGINEERING	["2157-9083", "2157-9091"]	11	7	1418-1428	Zhou, XM and Ding, SZ and Hu, RB					Gastrointestinal diseases are common diseases of many kinds. The pathogenesis of gastrointestinal disease has not been fully understood. In this study with gastric mucosa specimen, among the three groups of chronic gastritis, gastric ulcer, and duodenal ulcer, there were differences of Helicobacter pylori (H. pylori), Lactobacillus, Prevotella, Clostridium, B. fragilis, and Enterobacteriaceae. Th…		10.1166/jbt.2021.2755
rayyan-27346105	Unravelling the gastric microbiome in health and disease: Gastric cancer beyond <i>Helicobacter pylori</i> in a Brazilian cohort.	2020	4		CANCER RESEARCH	["0008-5472", "1538-7445"]	80	8	52-53	Bartelli, TF and Albuquerque, GE and Defelicibus, A and Serpa, MS and Abrantes, LLS and Borges, R and Coimbra, F and Pelosof, AG and Silva, IT and Nunes, DN
rayyan-27346106	Comparison of <i>Helicobacter pylori</i> positive and negative gastric cancer via multi-omics analysis	2023	12	19	MBIO	2150-7511	14	6		Shang, FM and Cao, YH and Wan, LX and Ren, ZH and Wang, XH and Huang, MD and Guo, YY					Helicobacter pylori (H. pylori) has been regarded as a definite carcinogenic bacterium for gastric cancer (GC). This multi-omics research was designed to investigate the genetic, microbial, and metabolic changes of GC patients when they are infected with H. pylori. We first mined The Cancer Genome Atlas Stomach Adenocarcinoma (STAD) data to identify the key genes and critical pathways in H. pylor…		10.1128/mbio.01531-23
rayyan-27346107	Association between the relative abundance of gastric microbiota and the risk of gastric cancer: a case-control study	2019	9	19	SCIENTIFIC REPORTS	2045-2322	9			Gunathilake, MN and Lee, J and Choi, IJ and Kim, YI and Ahn, Y and Park, C and Kim, J					The human gut hosts a diverse community of bacteria referred to as the gut microbiome. We investigated the association between the relative abundance of gastric microbiota and gastric cancer (GC) risk in a Korean population. The study participants included 268 GC patients and 288 controls. DNA was extracted from gastric biopsies, and 16S rRNA gene analysis was performed. Unconditional logistic re…		10.1038/s41598-019-50054-x
rayyan-27346110	Chemopreventive Effect of Metformin on Gastric Cancer Development	2022	3		GUT AND LIVER	["1976-2283", "2005-1212"]	16	2	147-156	Cheung, KS and Chung, KL and Leung, WK					Although Helicobacter pylori infection is the most important causative factor for gastric cancer (GC), H. pylori eradication alone does not completely eliminate the GC risk. In addition to H. pylori eradication, other risk factors for GC should be identified and targeted. Diabetes mellitus (DM) confers a 20% increased risk of GC, which could be mediated via several biological mechanisms including…		10.5009/gnl210132
rayyan-27346112	Baicalin, Baicalein, and <i>Lactobacillus Rhamnosus</i> JB3 Alleviated <i>Helicobacter pylori</i> Infections <i>in Vitro</i> and <i>in Vivo</i>	2018	12		JOURNAL OF FOOD SCIENCE	["0022-1147", "1750-3841"]	83	12	3118-3125	Chen, ME and Su, CH and Yang, JS and Lu, CC and Hou, YC and Wu, JB and Hsu, YM					Helicobacter pylori infection is associated with chronic gastritis, peptic ulcers, and gastric cancer. The flavonoid compounds baicalin and baicalein found in many medicinal plants exhibit an anti-inflammatory effect. The administration of Lactobacillus strains reducing the risk of H. pylori infection is well accepted. In this study, the therapeutic effects against H. pylori infection of baicalin…		10.1111/1750-3841.14372
rayyan-27346113	Gut Microbiome and Gastrointestinal Cancer <i>Les liaisons Dangereuses</i>	2016	11		JOURNAL OF CLINICAL GASTROENTEROLOGY	["0192-0790", "1539-2031"]	50		S191-S196	T√∂z√ºn, N and Vardareli, E					Gastrointestinal (GI) cancers are the leading cause of mortality worldwide. These cancers are the end result of a complex interplay between gene and environment. Bacteria, parasites, and viruses have been implicated in some cancers. Recent data have put at focus the gut microbiome as the key player firing tumorigenesis. Experimental and human studies have provided evidence on the role of microbio…		10.1097/MCG.0000000000000714
rayyan-27346114	<i>Fusobacterium</i> & Co. at the Stem of Cancer: Microbe-Cancer Stem Cell Interactions in Colorectal Carcinogenesis	2023	4	30	CANCERS	2072-6694	15	9		Pani, G					Adult stem cells lie at the crossroads of tissue repair, inflammation, and malignancy. Intestinal microbiota and microbe-host interactions are pivotal to maintaining gut homeostasis and response to injury, and participate in colorectal carcinogenesis. Yet, limited knowledge is available on whether and how bacteria directly crosstalk with intestinal stem cells (ISC), particularly cancerous stem-li…		10.3390/cancers15092583
rayyan-27346115	Long-term persistence of gastric dysbiosis after eradication of <i>Helicobacter pylori</i> in patients who underwent endoscopic submucosal dissection for early gastric cancer	2021	5		GASTRIC CANCER	["1436-3291", "1436-3305"]	24	3	710-720	Watanabe, T and Nadatani, Y and Suda, W and Higashimori, A and Otani, K and Fukunaga, S and Hosomi, S and Tanaka, F and Nagami, Y and Taira, K and Tanigawa, T and Nakatsu, G and Hattori, M and Fujiwara, Y					Background Gastric microbiome, other than Helicobacter pylori, plays a role in the tumorigenesis of gastric cancer (GC). Patients who undergo endoscopic submucosal dissection for early GC have a high risk of developing metachronous GC even after successful eradication of H. pylori. Thus, we investigated the microbial profiles and associated changes in such patients after the eradication of H. pyl…		10.1007/s10120-020-01141-w
rayyan-27346118	Systematic review: gastric microbiota in health and disease	2020	3		ALIMENTARY PHARMACOLOGY & THERAPEUTICS	["0269-2813", "1365-2036"]	51	6	582-602	Rajilic-Stojanovic, M and Figueiredo, C and Smet, A and Hansen, R and Kupcinskas, J and Rokkas, T and Andersen, L and Machado, JC and Ianiro, G and Gasbarrini, A and Leja, M and Gisbert, JP and Hold, GL					Background Helicobacter pylori is the most infamous constituent of the gastric microbiota and its presence is the strongest risk factor for gastric cancer and other gastroduodenal diseases. Although historically the healthy stomach was considered a sterile organ, we now know it is colonised with a complex microbiota. However, its role in health and disease is not well understood. Aim To systemati…		10.1111/apt.15650
rayyan-27346119	Association of <i>Helicobacter pylori</i> infection with survival outcomes in advanced gastric cancer patients treated with immune checkpoint inhibitors	2022	8	19	BMC CANCER	1471-2407	22	1		Che, HB and Xiong, Q and Ma, JX and Chen, SX and Wu, H and Xu, HL and Hou, BC					Background Accumulating evidence has revealed that the gut microbiota influences the effectiveness of immune checkpoint inhibitors (ICIs) in cancer patients. As a part of the human microbiome, Helicobacter pylori (H. pylori) was reported to be associated with reduced effectiveness of anti-PD1 immunotherapy in patients with non-small-cell lung cancer (NSCLC). Gastric cancer is more closely related…		10.1186/s12885-022-10004-9
rayyan-27346122	Human gastric microbiota transplantation recapitulates premalignant lesions in germ-free mice	2022	7		GUT	["0017-5749", "1468-3288"]	71	7	1266-+	Kwon, SK and Park, JC and Kim, KH and Yoon, J and Cho, Y and Lee, B and Lee, JJ and Jeong, H and Oh, Y and Kim, SH and Lee, SD and Hwang, BR and Chung, Y and Kim, JF and Nam, KT and Lee, YC					Objective Gastric cancer (GC) is a leading cause of cancer-related mortality. Although microbes besides Helicobacter pylori may also contribute to gastric carcinogenesis, wild-type germ-free (GF) mouse models investigating the role of human gastric microbiota in the process are not yet available. We aimed to evaluate the histopathological features of GF mouse stomachs transplanted with gastric mi…		10.1136/gutjnl-2021-324489
rayyan-27346123	Rejuvenating action of placenta derived mesenchymal stem cells led to prevention of <i>Helicobacter</i> <i>pylori</i>-associated gastric cancer; changes in gastric microbiomes and molecular changes	2017	9		HELICOBACTER	["1083-4389", "1523-5378"]	22			Hahm, KB and Park, JM and Han, YM and Ko, WJ and Cho, J and Hong, SP and Shin, YW
rayyan-27346124	Cross-talk between <i>Helicobacter pylori</i> and gastric cancer: a scientometric analysis	2024	1	31	FRONTIERS IN CELLULAR AND INFECTION MICROBIOLOGY	2235-2988	14			Yang, SS and Hao, SD and Ye, H and Zhang, XZ					Background: Helicobacter pylori (HP) is considered a leading risk factor for gastric cancer (GC). The aim of this article is to conduct bibliometric and visual analysis to assess scientific output, identify highly cited papers, summarize current knowledge, and explore recent hotspots and trends in HP/GC research. Methods: A bibliographic search was conducted on October 24, 2023, to retrieve relev…		10.3389/fcimb.2024.1353094
rayyan-27346125	<i>Helicobacter pylori</i>-related risk predictors of gastric cancer: The latest models, challenges, and future prospects	2020	7		CANCER MEDICINE	2045-7634	9	13	4808-4822	Bakhti, SZ and Latifi-Navid, S and Safaralizadeh, R					Helicobacter pylori is known as an important determinant of preneoplastic lesions or gastric cancer (GC) risk. The bacterial genotypes may determine the clinical outcomes. However, the evidence for these associations has varied between and within continents, and the actual effect of each gene and corresponding allelic variants are still debatable. In recent years, two new models have been propose…		10.1002/cam4.3068
rayyan-27346129	Effect of Helicobacter pylori on gastrointestinal microbiota: A population-based study in Linqu, a high-risk area of gastric cancer	2020	1	1		175749	69	9		Guo Y. and Zhang Y. and Gerhard M. and Gao J.-J. and Mejias-Luque R. and Zhang L. and Vieth M. and Ma J.-L. and Bajbouj M. and Suchanek S. and Liu W.-D. and Ulm K. and Quante M. and Li Z.-X. and Zhou T. and Schmid R. and Classen M. and Li W.-Q. and You W.-C. and Pan K.-F.			BMJ Publishing Group		Objective Gastrointestinal microbiota may be involved in Helicobacter pylori-associated gastric cancer development. The aim of this study was to explore the possible microbial mechanisms in gastric carcinogenesis and potential dysbiosis arising from H. pylori infection. Design Deep sequencing of the microbial 16S ribosomal RNA gene was used to investigate alterations in paired gastric biopsies an…		10.1136/gutjnl-2019-319696		31857433
rayyan-27346132	The uninvited guests of our microbiome: Helicobacter pylori and Epstein-Barr virus and their role in gastric cancerogenesis	2021	1	1		325449	75	1		Dzikowiec M. and Pastuszak-Lewandoska D.			Polska Akademia Nauk		It is well established that human body is an ecosystem for numerous microorganisms: bacteria, fungi, eukaryotic parasites, and viruses. They form a ‚Äúmicrobiome‚Äù that under conditions of homeostasis remains in a friendly mutual relationship with the host. However, the composition and diversity of this microbe community is dynamic and can be changed under the influence of environmental factors,…		10.2478/AHEM-2021-0008
rayyan-27346134	The use of probiotics in prevention and treatment of gastric and colorectal cancer; [Zastosowanie probiotyk√≥w w profilaktyce oraz leczeniu raka ≈ºo≈ÇƒÖdka i raka jelita grubego]	2020	1	1		148261	76	2		Ka≈∫mierczak-Siedlecka K. and Makarewicz W.			Polish Pharmaceutical Society		The composition of gut microbiota depends on many factors, such as age, life style (eating habits and the level of physical activity), pharmacological treatment (antibiotics, side effects of anti-cancer therapy) as well as surgical procedures. The gut microbiota is involved in carcinogenesis process. Furthermore, gut dysbiosis is described as qualitative and quantitative alterations in gut microb…		10.32383/farmpol/119056
rayyan-27346135	Nutraceuticals in digestive therapy	2021	1	1						Golovinskaia O. and Wang C.-K.			Elsevier		The gastrointestinal (GI) tract is a complex ecosystem exposed to many food components and bacterium. The gut barrier is the key to gut health by protecting the body from germs and toxins. Any destruction of the intestinal barrier leads to infectious, inflammatory, and functional GI diseases such as inflammatory bowel disease, irritable bowel syndrome, ulcerative colitis, Crohn‚Äôs disease, funct…		10.1016/B978-0-12-821232-5.00030-6
rayyan-27346136	Combined DNA Methylation and Gastric Microbiome Marker Predicts Helicobacter pylori-Negative Gastric Cancer	2024	1	1		19762283	18	2		Kim M.-J. and Kim H.-N. and Jacobs J.P. and Yang H.-J.			Editorial Office of Gut and Liver		Background/Aims: While DNA methylation and gastric microbiome are each associated with gastric cancer (GC), their combined role in predicting GC remains unclear. This study investigated the potential of a combined DNA methylation and gastric microbiome signature to predict Helicobacter pylori-negative GC. Methods: In this case-control study, we conducted quantitative methylation-specific polymera…		10.5009/gnl230348		38509701
rayyan-27346138	The key statements of the Maastricht VI consensus; [–ö–ª—é—á–µ–≤—ã–µ –ø–æ–ª–æ–∂–µ–Ω–∏—è –∫–æ–Ω—Å–µ–Ω—Å—É—Å–∞ –ú–∞–∞—Å—Ç—Ä–∏—Ö—Ç VI]	2022	1	1		16828658	205	9		Bordin D.S. and Livzan M.A. and Osipenko M.F. and Mozgovoy S.I. and Andreyev D.N. and Maev I.V.			Global Media Technologies		An analysis of the most important changes and provisions of the Maastricht VI consensus published in August 2022 is presented. 41 experts from 29 countries took part in the creation of the consensus. Recommendations have been developed in five areas: (1) indications for treatment and clinical associations of Helicobacter pylori (H. pylori) infection, (2) diagnosis, (3) treatment, (4) prevention o…		10.31146/1682-8658-ecg-205-9-5-21
rayyan-27346139	Influences of Helicobacter pylori infection on diversity, heterogeneity, and composition of human gastric microbiomes across stages of gastric cancer development	2022	1	1		10834389	27	4		Xiao W. and Ma Z.			John Wiley and Sons Inc		Background: About a half of the world's population is infected with Helicobacter pylori (H.¬†pylori), but only 1%‚Äì3% of them develop gastric cancer. As a primary risk factor for gastric cancer, the relationship between H.¬†pylori infection and gastric microbiome has been a focus in recent years. Materials and methods: We reanalyze 11 human gastric microbiome datasets with or without H.¬†pylori,…		10.1111/hel.12899		35678078
rayyan-27346141	Research Progress of Pathogenic Mechanism and Treatment of Helicobacter pylori; [ÂπΩÈó®Ëû∫ÊùÜËèåËá¥ÁóÖÊú∫Âà∂ÂíåÊ≤ªÁñóÊñπÊ≥ïÁöÑÁ†îÁ©∂ËøõÂ±ï]	2021	1	1		10087125	26	9		Wang M. and Sheng X. and Ackroyd S.C. and Jing Q. and Yang L. and Rao L. and Zhang C. and Liu J. and Yang M.			Shanghai Institute of Digestive Diseases		Helicobacter pylori (Hp) infection is closely related to the occurrence and development of chronic gastritis, peptic ulcer, and gastric cancer. At present, the treatment of Hp is mainly the bismuth-containing quadruple therapy as the first-line treatment to eradicate Hp infection. However, the eradication treatment still faces the challenges related to the rising antibiotic resistance, the decrea…		10.3969/j.issn.1008-7125.2021.09.009
rayyan-27346142	Interpretation of "Management of Helicobacter pylori Infection: the Maastricht ‚Ö•/Florence Consensus Report"; [„ÄäÂπΩÈó®Ëû∫ÊùÜËèåÊÑüÊüìÁöÑÂ§ÑÁêÜ:È©¨ÊñØÁâπÈáåËµ´Áâπ‚Ö•/‰ΩõÁΩó‰º¶Ëê®ÂÖ±ËØÜÊä•Âëä„ÄãËß£ËØª]	2021	1	1		10087125	26	11		Liu W.			Shanghai Institute of Digestive Diseases		The recently published paper titled "Management of Helicobacter pylori infection: the Maastricht ‚Ö•/Florence consensus report" reached consensus on 87 statements concerning management of Helicobacter pylori infection in following 5 aspects: (1) indications/associations, (2) diagnosis, (3) treatment, (4) prevention/gastric cancer and (5) Helicobacter pylori and the gut microbiota. Detailed interp…		10.3969/j.issn.1008-7125.2021.11.006
rayyan-27346143	Impact of Helicobacter pylori infection status on outcomes among patients with advanced gastric cancer treated with immune checkpoint inhibitors	2023	1	1		20511426	11	10		Magahis P.T. and Maron S.B. and Cowzer D. and King S. and Schattner M. and Janjigian Y. and Faleck D. and Laszkowska M.			BMJ Publishing Group		Background Gut microbiota composition can influence cancer immunotherapy response. Recent evidence suggests Helicobacter pylori infection may reduce immune checkpoint inhibitor (ICI) efficacy in lung cancer and melanoma, but thorough characterization of this association in patients with gastric cancer is lacking. We aimed to determine the impact of H. pylori on survival in this population. Method…		10.1136/jitc-2023-007699		37899129
rayyan-27346148	Management of Helicobacter pylori infection: the Maastricht VI/Florence consensus report	2022	1	1		175749	71	9		Malfertheiner P. and Megraud F. and Rokkas T. and Gisbert J.P. and Liou J.-M. and Schulz C. and Gasbarrini A. and Hunt R.H. and Leja M. and O‚ÄôMorain C. and Rugge M. and Suerbaum S. and Tilg H. and Sugano K. and El-Omar E.M. and Agreus L. and Bazzoli F. and Bordin D. and Loginov A.S. and Mario F.D. and Dinis-Ribeiro M. and Engstrand L. and Fallone C. and Goh K.L. and Graham D. and Kuipers E.J. a…			BMJ Publishing Group		Helicobacter pylori Infection is formally recognised as an infectious disease, an entity that is now included in the International Classification of Diseases 11th Revision. This in principle leads to the recommendation that all infected patients should receive treatment. In the context of the wide clinical spectrum associated with Helicobacter pylori gastritis, specific issues persist and require…		10.1136/gutjnl-2022-327745		35944925
rayyan-27346149	Metal‚ÄìOrganic-Framework-Based Hydrogen-Release Platform for Multieffective Helicobacter Pylori Targeting Therapy and Intestinal Flora Protective Capabilities	2022	1	1		9359648	34	2		Zhang W. and Zhou Y. and Fan Y. and Cao R. and Xu Y. and Weng Z. and Ye J. and He C. and Zhu Y. and Wang X.			John Wiley and Sons Inc		Helicobacter pylori (H. pylori) infection is the leading cause of chronic gastritis, peptic ulcer, and gastric cancer. Antibiotics, as traditional method for eliminating H. pylori, have no targeting effect, which causes serious bacterial resistance and gut dysbacteriosis. Moreover, antibiotics can hardly address hyperactive inflammatory response or damaged gastric mucosal barrier caused by H. pyl…		10.1002/adma.202105738		34655499
rayyan-27346151	Transient and persistent gastric microbiome: Adherence of bacteria in gastric cancer and dyspeptic patient biopsies after washing	2020	1	1		20770383	9	6		Spiegelhauer M.R. and Kupcinskas J. and Johannesen T.B. and Urba M. and Skieceviciene J. and Jonaitis L. and Frandsen T.H. and Kupcinskas L. and Fuursted K. and Andersen L.P.			MDPI		Helicobacter pylori is a common colonizer of the human stomach, and long‚Äêterm colonization has been related to development of atrophic gastritis, peptic ulcers and gastric cancer. The increased gastric pH caused by H. pylori colonization, treatment with antibiotics or proton pump inhibitors (PPI) may allow growth of other bacteria. Previous studies have detected non‚Äê Helicobacter bacteria in …		10.3390/jcm9061882
rayyan-27346152	Gastric Acid-Responsive ROS Nanogenerators for Effective Treatment of Helicobacter pylori Infection without Disrupting Homeostasis of Intestinal Flora	2023	1	1		21983844	10	20		Yu J. and Guo Z. and Yan J. and Bu C. and Peng C. and Li C. and Mao R. and Zhang J. and Wang Z. and Chen S. and Yao M. and Xie Z. and Yang C. and Yang Y.Y. and Yuan P. and Ding X.			John Wiley and Sons Inc		Helicobacter pylori (H. pylori) has infected more than half of the world's population, and is the major cause of gastric cancer. The efficacy of standard antibiotic-based triple therapy is declining due to drug resistance development. Herein, a pH-responsive reactive oxygen species (ROS) nanogenerator (Fe-HMME@DHA@MPN) composed of acid-responsive metal polyphenol network (MPN) shell and mesoporou…		10.1002/advs.202206957
rayyan-27346153	Helicobacter pylori infection affects the human gastric microbiome, as revealed by metagenomic sequencing	2022	1	1		22115463	12	6		Wang D. and Zhang T. and Lu Y. and Wang C. and Wu Y. and Li J. and Tao Y. and Deng L. and Zhang X. and Ma J.			John Wiley and Sons Inc		Helicobacter pylori infection is a prevalent infectious disease, associated with many gastric diseases, including gastritis, gastric ulcer, and gastric cancer. To reveal the characteristics of the gastric microbiome in patients infected with H. pylori, we performed metagenomic shotgun sequencing of stomach swab samples from 96 patients and then conducted metagenomic association analyses between a…		10.1002/2211-5463.13390		35243810
rayyan-27346155	Interplay and cooperation of Helicobacter pylori and gut microbiota in gastric carcinogenesis	2021	1	1		14712180	21	1		Bakhti S.Z. and Latifi-Navid S.			BioMed Central Ltd		Chronic Helicobacter pylori infection is a critical risk factor for gastric cancer (GC). However, only 1‚Äì3 % of people with H. pylori develop GC. In gastric carcinogenesis, non-H. pylori bacteria in the stomach might interact with H. pylori. Bacterial dysbiosis in the stomach can strengthen gastric neoplasia development via generating tumor-promoting metabolites, DNA damaging, suppressing antit…		10.1186/s12866-021-02315-x		34556055
rayyan-27346156	Cross-talk between Helicobacter pylori and gastric cancer: a scientometric analysis	2024	1	1		22352988	14			Yang S. and Hao S. and Ye H. and Zhang X.			Frontiers Media SA		Background: Helicobacter pylori (HP) is considered a leading risk factor for gastric cancer (GC). The aim of this article is to conduct bibliometric and visual analysis to assess scientific output, identify highly cited papers, summarize current knowledge, and explore recent hotspots and trends in HP/GC research. Methods: A bibliographic search was conducted on October 24, 2023, to retrieve relev…		10.3389/fcimb.2024.1353094		38357448
rayyan-27346158	Efficacy of quadruple regimen with polaprezinc for gastric Helicobacter pylori infection eradication: Protocol for a single-centre, single-blind, non-inferiority, randomised clinical trial	2020	1	1		20446055	10	11		Wu D. and Sun Z. and Li T. and Tan Q. and Sun Y. and Chen T. and Liu Y. and Li J. and Jiang H. and Yuan Z. and Zhao Y. and Chen W.			BMJ Publishing Group		Introduction Helicobacter pylori (H. pylori) is the most well-known risk factor for gastric cancer. At present, H. pylori shows varying levels of resistance to different treatments, leading to a lower rate of H. pylori eradication. The aim of this study is to evaluate the efficacy of polaprezinc-containing quadruple therapy (PQT) for the eradication of H. pylori infection and, thus, to provide mo…		10.1136/bmjopen-2020-037182		33203625
rayyan-27346159	The Influence of Helicobacter pylori on Human Gastric and Gut Microbiota	2023	1	1		20796382	12	4		Fiorani M. and Tohumcu E. and Del Vecchio L.E. and Porcari S. and Cammarota G. and Gasbarrini A. and Ianiro G.			MDPI		Helicobacter pylori is a Gram-negative bacterium that is able to colonize the human stomach, whose high prevalence has a major impact on human health, due to its association with several gastric and extra-gastric disorders, including gastric cancer. The gastric microenvironment is deeply affected by H. pylori colonization, with consequent effects on the gastrointestinal microbiota, exerted via th…		10.3390/antibiotics12040765
rayyan-27346160	Helicobacter pylori-related risk predictors of gastric cancer: The latest models, challenges, and future prospects	2020	1	1		20457634	9	13		Bakhti S.Z. and Latifi-Navid S. and Safaralizadeh R.			Blackwell Publishing Ltd		Helicobacter pylori is known as an important determinant of preneoplastic lesions or gastric cancer (GC) risk. The bacterial genotypes may determine the clinical outcomes. However, the evidence for these associations has varied between and within continents, and the actual effect of each gene and corresponding allelic variants are still debatable. In recent years, two new models have been propose…		10.1002/cam4.3068		32363738
rayyan-27346161	Probiotics as the live microscopic fighters against Helicobacter pylori gastric infections	2021	1	1		1471230X	21	1		Keikha M. and Karbalaei M.			BioMed Central Ltd		Background: Helicobacter pylori (H. pylori) is the causative agent of stomach diseases such as duodenal ulcer and gastric cancer, in this regard incomplete eradication of this bacterium has become to a serious concern. Probiotics are a group of the beneficial bacteria which increase the cure rate of H. pylori infections through various mechanisms such as competitive inhibition, co-aggregation abi…		10.1186/s12876-021-01977-1		34670526
rayyan-27346163	Gastrointestinal microbiome and Helicobacter pylori: Eradicate, leave it as it is, or take a personalized benefit‚Äìrisk approach?	2022	1	1		10079327	28	7		Sitkin S. and Lazebnik L. and Avalueva E. and Kononova S. and Vakhitov T.			Baishideng Publishing Group Inc		Helicobacter pylori (H. pylori) is generally regarded as a human pathogen and a class 1 carcinogen, etiologically related to gastric and duodenal ulcers, gastric cancer, and mucosa-associated lymphoid tissue lymphoma. However, H. pylori can also be regarded as a commensal symbiont. Unlike other pathogenic/opportunistic bacteria, H. pylori colonization in infancy is facilitated by T helper type 2 …		10.3748/wjg.v28.i7.766		35317277
rayyan-27346164	Gastric Cancer: The Microbiome Beyond Helicobacter pylori	2023	1	1		0070217X	444			Mendes-Rocha M. and Pereira-Marques J. and Ferreira R.M. and Figueiredo C.			Springer Science and Business Media Deutschland GmbH		Gastric cancer remains an important global health burden. Helicobacter pylori is the major etiological factor in gastric cancer, infecting the stomach of almost half of the population worldwide. Recent progress in microbiome research offered a new perspective on the complexity of the microbial communities of the stomach. Still, the role of the microbiome of the stomach beyond H. pylori in gastric…		10.1007/978-3-031-47331-9_6		38231218
rayyan-27346166	Gastric microbiome and gastric cancer: Relationship, mechanism, and clinical significance; [ËÉÉÂÜÖÂæÆÁîüÊÄÅ‰∏éËÉÉÁôå: ÂÖ≥Á≥ª„ÄÅÊú∫Âà∂‰∏é‰∏¥Â∫ä‰ª∑ÂÄº]	2024	1	1		10093079	32	5		Wang J.-L. and Jing D.-D.			Baishideng Publishing Group Inc		The relationship between gastric microbiome and gastric cancer has been one of the research focuses in recent years. Many studies have found that gastric microbiome is involved in the occurrence of tumor through several ways, and appears to have characteristic changes in the development of gastric cancer. Helicobacter pylori (H. pylori) is considered a class I carcinogen, which plays an important…		10.11569/wcjd.v32.i5.327
rayyan-27346167	Infectious diseases and NCDs	2023	1	1						Banatvala N. and Wong E.B. and Troisi G. and Flahault A.			Taylor and Francis		This chapter outlines the relationships between NCDs and infectious diseases. Infectious agents cause a substantial proportion of the global NCD burden and, inversely, NCDs can increase the risk of acquiring infections, highlighting the somewhat artificial dichotomic separation between infectious diseases and NCDs, as many NCDs are partly or even entirely caused by transmissible micro-organisms. …		10.4324/9781003306689-31
rayyan-27346171	Sixth Chinese National Consensus Report on Management of Helicobacter pylori Infection (Treatment Excluded); [Á¨¨ÂÖ≠Ê¨°ÂÖ®ÂõΩÂπΩÈó®Ëû∫ÊùÜËèåÊÑüÊüìÂ§ÑÁêÜÂÖ±ËØÜÊä•ÂëäÔºàÈùûÊ†πÈô§Ê≤ªÁñóÈÉ®ÂàÜÔºâ]	2023	1	1		10087125	27	5		Zhou L.			Shanghai Institute of Digestive Diseases		The sixth national consensus conference on the management of Helicobacter pylori (Hp) infection organized by Helicobacter pylori Study Group of Chinese Society of Gastroenterology was held at Nanchang, Jiangxi Province on December 17, 2021. Experts in the field of Hp research and gastroenterology attended the meeting and several consensus preparatory groups were established to draft the related s…		10.3969/j.issn.1008-7125.2022.05.006
rayyan-27346173	Low Bifidobacterium Abundance in the Lower Gut Microbiota Is Associated With Helicobacter pylori-Related Gastric Ulcer and Gastric Cancer	2021	1	1		1664302X	12			Devi T.B. and Devadas K. and George M. and Gandhimathi A. and Chouhan D. and Retnakumar R.J. and Alexander S.M. and Varghese J. and Dharmaseelan S. and Chandrika S.K. and Jissa V.T. and Das B. and Nair G.B. and Chattopadhyay S.			Frontiers Media S.A.		Helicobacter pylori infection in stomach leads to gastric cancer, gastric ulcer, and duodenal ulcer. More than 1 million people die each year due to these diseases, but why most H. pylori-infected individuals remain asymptomatic while a certain proportion develops such severe gastric diseases remained an enigma. Several studies indicated that gastric and intestinal microbiota may play a critical …		10.3389/fmicb.2021.631140
rayyan-27346177	Effects of Helicobacter pylori infection on intestinal microbiota, immunity and colorectal cancer risk	2024	1	1		22352988	14			Engelsberger V. and Gerhard M. and Mej√≠as-Luque R.			Frontiers Media SA		Infecting about half of the world¬¥s population, Helicobacter pylori is one of the most prevalent bacterial infections worldwide and the strongest known risk factor for gastric cancer. Although H. pylori colonizes exclusively the gastric epithelium, the infection has also been associated with various extragastric diseases, including colorectal cancer (CRC). Epidemiological studies reported an alm…		10.3389/fcimb.2024.1339750		38343887
rayyan-27346179	Microbiome signatures in a fast- and slow-progressing gastric cancer murine model and their contribution to gastric carcinogenesis	2021	1	1		20762607	9	1		Bali P. and Coker J. and Lozano-Pope I. and Zengler K. and Obonyo M.			MDPI AG		Gastric cancer is the third most common cause of death from cancer in the world and infection with Helicobacter pylori (H. pylori) is the main cause of gastric cancer. In addition to Helicobacter infection, the overall stomach microbiota has recently emerged as a potential factor in gastric cancer progression. Previously we had established that mice deficient in myeloid differentiation primary re…		10.3390/microorganisms9010189
rayyan-27346181	Vonoprazan-amoxicillin dual regimen with Saccharomyces boulardii as a rescue therapy for Helicobacter pylori: Current perspectives and implications	2024	1	1		10079327	30	10		Dirjayanto V.J. and Audrey J. and Simadibrata D.M.			Baishideng Publishing Group Inc		Yu et al‚Äôs study in the World Journal of Gastroenterology (2023) introduced a novel regimen of Vonoprazan-amoxicillin dual therapy combined with Saccharomyces boulardii (S. boulardii) for the rescue therapy against Helicobacter pylori (H. pylori), a pathogen responsible for peptic ulcers and gastric cancer. Vonoprazan is a potassium-competitive acid blocker renowned for its rapid and long-lasti…		10.3748/wjg.v30.i10.1280		38596495
rayyan-27346184	dupA+ H. pylori reduces diversity of gastric microbiome and increases risk of erosive gastritis	2023	1	1		22352988	13			Chen R. and Li Y. and Chen X. and Chen J. and Song J. and Yang X. and Ye L. and Wu Z. and Xie P. and Zhong Q. and Yang R. and Wu J.			Frontiers Media S.A.		Helicobacter pylori is believed to induce gastropathy; however, the exact pathogenic molecules involved in this process have not been elucidated. Duodenal ulcer promoting gene A (DupA) is a virulence factor with a controversial role in gastric inflammation and carcinogenesis. To explore and confirm the function of DupA in gastropathy from the perspective of the microbiome, we investigated the mic…		10.3389/fcimb.2023.1103909		37009501
rayyan-27346186	Non-Helicobacter pylori Gastric Microbiome Modulates Prooncogenic Responses and Is Associated With Gastric Cancer Risk	2023	1	1		27725723	2	5		Niikura R. and Hayakawa Y. and Nagata N. and Miyoshi-Akiayama T. and Miyabayashi K. and Tsuboi M. and Suzuki N. and Hata M. and Arai J. and Kurokawa K. and Abe S. and Uekura C. and Miyoshi K. and Ihara S. and Hirata Y. and Yamada A. and Fujiwara H. and Ushiku T. and Woods S.L. and Worthley D.L. and Hatakeyama M. and Han Y.W. and Wang T.C. and Kawai T. and Fujishiro M.			American Gastroenterological Association		Background and Aims: Although Helicobacter pylori is the most important bacterial carcinogen in gastric cancer (GC), GC can emerge even after H. pylori eradication. Studies suggest that various constituents of the gastric microbiome may influence GC development, but the role of individual pathogens is unclear. Methods: Human gastric mucosal samples were analyzed by 16SrRNA sequencing to investiga…		10.1016/j.gastha.2023.03.010
rayyan-27346188	Microbiome changes in the gastric mucosa and gastric juice in different histological stages of Helicobacter pylori-negative gastric cancers	2022	1	1		10079327	28	3		Sun Q.-H. and Zhang J. and Fu W.-W. and Ding S.-G. and Shi Y.-Y.			Baishideng Publishing Group Inc		BACKGROUND The gastric microbiota in patients with gastric cancer (GC) has received increasing attention, but the profiling of the gastric microbiome through the histological stages of gastric tumorigenesis remains poorly understood, especially for patients with Helicobacter pylori-negative GC (HPNGC). AIM To characterize microbial profiles of gastric mucosa and juice for HPNGC carcinogenesis and…		10.3748/wjg.v28.i3.365		35110955
rayyan-27346190	Helicobacter pylori infection and gut microbiota in adolescents: Is there a relation?	2024	1	1		2505991	49	1		Amrousy D.E. and Ashry H.E. and Maher S. and Abdelhai D. and Hassan S.			Springer		Helicobacter pylori infection is a prevalent global infection associated with several complications such as peptic ulcer, upper gastrointestinal bleeding, and stomach cancer. An imbalance in the gut microbiota composition or the relationship between the microbiota and the host may be implicated in the infection. To investigate this, we studied the intestinal microbiota of 50 newly infected adoles…		10.1007/s12038-023-00387-7		38173317
rayyan-27346192	Differences in community structure of gastrointestinal tract between Helicobacter pylori positive patients and negative patients with gastric cancer	2022	1	1		18379664	13	6		Ding J. and Man Y.-G. and Deng X. and Chen T.			Ivyspring International Publisher		Gastric cancer is one of the most severe cancers, while the relationship between Helicobacter pylori (H. pylori) and gastric cancer are still in dispute, and little work has been done to explore the microbial diversity between H. pylori positive patients and negative patients. In the present work, a total of 43 gastric cancer patients and 10 healthy 53 participants were enrolled to compare the mi…		10.7150/jca.69873
rayyan-27346193	Gastric Mucosa-Associated Microbial Signatures of Early Gastric Cancer	2020	1	1		1664302X	11			Wang L. and Xin Y. and Zhou J. and Tian Z. and Liu C. and Yu X. and Meng X. and Jiang W. and Zhao S. and Dong Q.			Frontiers Media S.A.		Alterations in the microbiome are associated with the development of gastric cancer. Our study aimed to identify dysbiotic features in early gastric cancer (EC). The gastric microbiome was assessed in EC (n = 30), advanced gastric cancer (AC) (n = 30), and chronic gastritis (CG) (n = 60). The results demonstrated significant differences in the microbial profile and composition between EC and AC, …		10.3389/fmicb.2020.01548
rayyan-27346194	Comparison of Helicobacter pylori positive and negative gastric cancer via multi-omics analysis	2023	1	1		21612129	14	6		Shang F. and Cao Y. and Wan L. and Ren Z. and Wang X. and Huang M. and Guo Y.			American Society for Microbiology		Helicobacter pylori (H. pylori) has been regarded as a definite carcinogenic bacterium for gastric cancer (GC). This multi-omics research was designed to investigate the genetic, microbial, and metabolic changes of GC patients when they are infected with H. pylori. We first mined The Cancer Genome Atlas Stomach Adenocarcinoma (STAD) data to identify the key genes and critical pathways in H. pylor…		10.1128/mbio.01531-23		37846989
rayyan-27346195	Evaluation of the effect of inactivated Lactobacillus crispatus CCFM1118 against Helicobacter pylori infection; [ÁÅ≠Ê¥ªÂç∑Êõ≤‰π≥ÊùÜËèå CCFM1118 ÁºìËß£ÂπΩÈó®Ëû∫ÊùÜËèåÊÑüÊüìÁöÑ‰ΩúÁî®ËØÑ‰ª∑]	2024	1	1		0253990X	50	9		Chen F. and Li M. and Liu L. and Yu L. and Geng Q. and Tian F. and Zhai Q.			China National Research Institute of Food and Fermentation Industries Co. Ltd		Helicobacter pylori (H. pylori) is a common pathogenic bacterium in humans, which is widely spread in the world. It is a pathogen with potential health hazards associated with a variety of diseases, especially digestive diseases such as chronic gastritis and stomach cancer. Antibiotics are commonly used to treat H. pylori infection, but this has many side effects. In recent years, probiotics and …		10.13995/j.cnki.11-1802/ts.036439
rayyan-27346200	Characterization of Lactobacillus co-aggregation with Helicobacter pylori; [‰π≥ÊùÜËèå‰∏éÂπΩÈó®Ëû∫ÊùÜËèåÂÖ±ËÅöÈõÜÁöÑÁâπÊÄßÁ†îÁ©∂]	2022	1	1		0253990X	48	21		Li L. and Wang J. and Ye Y. and Zhao X. and Xiang W. and Zhu P. and Zhai Q.			China National Research Institute of Food and Fermentation Industries Co. Ltd		As a recognized pathogen, Helicobacter pylori can cause chronic gastritis, peptic ulcers, and gastric cancer. More than 50% of the world's population is infected with this stomach bacterium. Studies have shown that disease severity in infected patients is related to the amount of H. pylori in the body. Currently, the conventional therapeutic option is triple therapy or bismuth-containing quadrupl…		10.13995/j.cnki.11-1802/ts.031353
rayyan-27346201	Exploring the impact of Helicobacter pylori and potential gut microbiome modulation	2023	1	1		26371049	6	1		Ong I.J. and Loo K.-Y. and Law L.N.-S. and Law J.W.-F. and Tan L.T.-H. and Letchumanan V.			HH Publisher		Helicobacter pylori is a highly prevalent bacteria that can harm humans due to its major involvement in developing gastrointestinal diseases, particularly gastric cancer. Therefore, eradicating H. pylori is one of the most important strategies for preventing gastric cancer. Antibiotic treatment has always been the gold standard treatment for H. pylori infection. However, the decreasing efficacy o…		10.36877/pmmb.a0000273
rayyan-27346204	Microbiome in Gastric Cancer	2023	1	1						Burgermeister E. and Ebert M.P.			Springer Nature		Gastric Cancer (GC) belongs to the malignant diseases with one of the highest mortality rates despite declining incidences worldwide. The rapid advance of gene sequencing methodologies proposed at least four consensus molecular subtypes (CMS) which can be in part be reconciled with the traditional histomorphological classifications in individual patients, revealing causal relationships to oncogen…		10.1007/978-981-19-4492-5_4
rayyan-27346205	Eradication of Helicobacter pylori and Gastric Cancer: A Controversial Relationship	2021	1	1		1664302X	12			Piscione M. and Mazzone M. and Di Marcantonio M.C. and Muraro R. and Mincione G.			Frontiers Media S.A.		Worldwide, gastric cancer (GC) represents the fifth cancer for incidence, and the third as cause of death in developed countries. Indeed, it resulted in more than 780,000 deaths in 2018. Helicobacter pylori appears to be responsible for the majority of these cancers. On the basis of recent studies, and either alone or combined with additional etiological factors, H. pylori is considered a ‚Äútype…		10.3389/fmicb.2021.630852
rayyan-27346206	Association of Helicobacter pylori infection with survival outcomes in advanced gastric cancer patients treated with immune checkpoint inhibitors	2022	1	1		14712407	22	1		Che H. and Xiong Q. and Ma J. and Chen S. and Wu H. and Xu H. and Hou B.			BioMed Central Ltd		Background: Accumulating evidence has revealed that the gut microbiota influences the effectiveness of immune checkpoint inhibitors (ICIs) in cancer patients. As a part of the human microbiome, Helicobacter pylori (H. pylori) was reported to be associated with reduced effectiveness of anti-PD1 immunotherapy in patients with non-small-cell lung cancer (NSCLC). Gastric cancer is more closely relate…		10.1186/s12885-022-10004-9		35986342
rayyan-27346208	A comparative study on changes in intestinal flora, pepsinogen and gastrin in patients with gastric cancer and atrophic gastritis	2020	1	1		11070625	25	2		Wang Y. and Liu X. and Wang L. and Zhang Z. and Li Z. and Li M.			Zerbinis Publications		Purpose: To explore the changes in the intestinal flora, pepsinogen (PG) and gastrin in patients with gastric cancer (GC) and atrophic gastritis (AG), hoping to provide references for the diagnostic screening of AG and early diagnosis of GC. Methods: A total of 630 patients with gastrointestinal diseases in our hospital were selected and divided into healthy group (n=260), GC group (n=125) and AG…				32521897
rayyan-27346213	Helicobacter pylori antibody and pepsinogen testing for predicting gastric microbiome abundance	2019	1	1		19326203	14	12		Choi S. and Lee J.G. and Lee A.-R. and Eun C.S. and Han D.S. and Park C.H.			Public Library of Science		Background Although the high-throughput sequencing technique is useful for evaluating gastric microbiome, it is difficult to use clinically. We aimed to develop a predictive model for gastric microbiome based on serologic testing. Methods This study was designed to analyze sequencing data obtained from the Hanyang University Gastric Microbiome Cohort, which was established initially to investigat…		10.1371/journal.pone.0225961		31800638
rayyan-27346216	How Charge, Size and Protein Corona Modulate the Specific Activity of Nanostructured Lipid Carriers (NLC) against Helicobacter pylori	2022	1	1		19994923	14	12		Chitas R. and Nunes C. and Reis S. and Parreira P. and Martins M.C.L.			MDPI		The major risk factor associated with the development of gastric cancer is chronic infection with Helicobacter pylori. The available treatments, based on a cocktail of antibiotics, fail in up to 40% of patients and disrupt their gut microbiota. The potential of blank nanostructured lipid carriers (NLC) for H. pylori eradication was previously demonstrated by us. However, the effect of NLC charge,…		10.3390/pharmaceutics14122745
rayyan-27346217	Helicobacter Pylori and Gastric Cancer: An Update in the Literature	2024	1	1		7380658	43	1		Toro D.H. and Bofill-Garcia A. and Anzalota-Del Toro M.			University of Puerto Rico		Of the chronic bacterial infections that affect humans, Helicobacter pylori (H. pylori) infection is one of the most common. It inhabits the stomachs of half of the adult human population. In Puerto Rico, a US territory, it has an overall prevalence of 33%, similar to the prevalence reported in the population of the US as a whole. Helicobacter pylori infection is responsible for mucosal inflammat…				38512756
rayyan-27346219	Mechanism of Eremias multiocellata on inhibiting gastric cancer with liver metastasis based on SNAIL signaling pathway and gut microbiota; [Âü∫‰∫é SNAIL ‰ø°Âè∑ÈÄöË∑ØÂèäËÇ†ÈÅìËèåÁæ§Á†îÁ©∂ÂØÜÁÇπÈ∫ªËú•ÊäëÂà∂ËÉÉÁôåËÇùËΩ¨ÁßªÁöÑ‰ΩúÁî®Êú∫Âà∂]	2023	1	1		2532670	54	3		Bai X. and Cheng F.-E. and Yang C.-Y. and Li Z. and Li W.-Q.			Editorial Office of Chinese Traditional and Herbal Drugs		Objective To study the effect and mechanism of Eremias multiocellata on inhibiting gastric cancer with liver metastasis based on SNAIL signaling pathway and intestinal flora. Methods Thirty-six BALB/c nude mice were randomly divided into control group and model group. The model group was injected HGC-27 gastric cancer cells into spleen, and model was successfully established by laparotomy for fou…		10.7501/j.issn.0253-2670.2023.03.016
rayyan-27346221	The Role of the Microbiome in Gastric Cancer: A Systematic Review	2023	1	1		15607186	28	2		Zangouei M. and Mohajertehran F. and Gholoobi A.			Iranian Association of Gastroenterology and Hepatology		Background The aim of this article is investigating the microbiome's effect on the development and progression of gastric cancer can substantially improve preventing, diagnosing, and treating this disease. Method In this review article, after analyzing the studies searched in PubMed and Scopus databases, related articles have been selected from 2015 to 2022, and based on this, the carcinogenic ro…
rayyan-27346222	Meta-analysis reveals Helicobacter pylori mutual exclusivity and reproducible gastric microbiome alterations during gastric carcinoma progression	2023	1	1		19490976	15	1		Li Y. and Hu Y. and Zhan X. and Song Y. and Xu M. and Wang S. and Huang X. and Xu Z.Z.			Taylor and Francis Ltd.		Accumulating evidence shows that the gastric bacterial community may contribute to the development of gastric cancer (GC). However, the reported alterations of gastric microbiota were not always consistent among the literature. To assess reproducible signals in gastric microbiota during the progression of GC across studies, we performed a meta-analysis of nine publicly available 16S datasets with…		10.1080/19490976.2023.2197835		37020297
rayyan-27346224	Important Recommendations Regarding the Test-and-Treat Strategy for Helicobacter pylori Infection in Children	2024	1	1		469580	61			Kakiuchi T.			SAGE Publications Inc.		Helicobacter pylori is a commonly encountered pathogen in medical practice. It causes chronic gastritis in patients of different ages. Many published papers have provided different opinions on whether the test-and-treat strategy for H. pylori infection should be implemented in children. It is critical that the opinion in favor of this strategy was published in Europe, where ESPGHAN/NASPGHAN guide…		10.1177/00469580231222649		38164932
rayyan-27346225	Helicobacter pylori, gastric microbiota and gastric cancer relationship: Unrolling the tangle	2022	1	1		19485204	14	5		Liatsos C. and Papaefthymiou A. and Kyriakos N. and Galanopoulos M. and Doulberis M. and Giakoumis M. and Petridou E. and Mavrogiannis C. and Rokkas T. and Kountouras J.			Baishideng Publishing Group Inc		Helicobacter pylori infection (Hp-I) represents a typical microbial agent intervening in the complex mechanisms of gastric homeostasis by disturbing the balance between the host gastric microbiota and mucosa-related factors, leading to inflammatory changes, dysbiosis and eventually gastric cancer. The normal gastric microbiota shows diversity, with Proteobacteria [Helicobacter pylori (H. pylori) …		10.4251/wjgo.v14.i5.959
rayyan-27346226	Helicobacter pylori-induced inflammation: Possible factors modulating the risk of gastric cancer	2021	1	1		20760817	10	9		Kumar S. and Patel G.K. and Ghoshal U.C.			MDPI		Chronic inflammation and long-term tissue injury are related to many malignancies, including gastric cancer (GC). Helicobacter pylori (H. pylori), classified as a class I carcinogen, induces chronic superficial gastritis followed by gastric carcinogenesis. Despite a high prevalence of H. pylori infection, only about 1‚Äì3% of people infected with this bacterium develop GC worldwide. Further-more,…		10.3390/pathogens10091099
rayyan-27346228	Association between gut microbiota and Helicobacter pylori-Related gastric lesions in a high-risk population of gastric cancer	2018	1	1		22352988	8			Gao J.-J. and Zhang Y. and Gerhard M. and Mejias-Luque R. and Zhang L. and Vieth M. and Ma J.-L. and Bajbouj M. and Suchanek S. and Liu W.-D. and Ulm K. and Quante M. and Li Z.-X. and Zhou T. and Schmid R. and Classen M. and Li W.-Q. and You W.-C. and Pan K.-F.			Frontiers Media S.A.		Eradication of Helicobacter pylori has been found to be effective for gastric cancer prevention, but uncertainties remain about the possible adverse consequences such as the potential microbial dysbiosis. In our study, we investigated the association between gut microbiota and H. pylori-related gastric lesions in 47 subjects by deep sequencing of microbial 16S ribosomal RNA (rRNA) gene in fecal s…		10.3389/fcimb.2018.00202		29971220
rayyan-27346229	The eradication of Helicobacter pylori restores rather than disturbs the gastrointestinal microbiota in asymptomatic young adults	2019	1	1		10834389	24	4		He C. and Peng C. and Wang H. and Ouyang Y. and Zhu Z. and Shu X. and Zhu Y. and Lu N.			Blackwell Publishing Ltd		Background: The eradication of Helicobacter pylori (H¬†pylori) has been suggested to reduce the risk of gastric cancer, but its impact on the gut microbiota has attracted public attention. This study aimed to investigate the short-term and long-term effects of bismuth quadruple therapy on both gastric and fecal microbiota. Methods: Ten asymptomatic young adults with H¬†pylori-related gastritis we…		10.1111/hel.12590		31124220
rayyan-27346230	Gut microbiota and gastric disease	2017	1	1		1121421X	63	4		Sgambato D. and Miranda A. and Romano L. and Romano M.			Edizioni Minerva Medica		The gut microbiota may be considered a crucial "organ" of human body because of its role in the maintenance of the balance between health as well as disease. It is mainly located in the small bowel and colon, while, the stomach was long thought to be sterile in particular for its high acid production. In particular, stomach was considered "a hostile place" for bacterial growth until the identific…		10.23736/S1121-421X.17.02380-7		28206729
rayyan-27346231	The Gastric Microbiome Is Perturbed in Advanced Gastric Adenocarcinoma Identified Through Shotgun Metagenomics	2018	1	1		22352988	8			Hu Y.-L. and Pang W. and Huang Y. and Zhang Y. and Zhang C.-J.			Frontiers Media S.A.		Objective: Dysbiosis of gastric microbiota such as Helicobacter pylori plays a significant role in pathogenesis and progression of gastric cancer. Our aim was to evaluate the composition and functional effects of gastric microbiota in superficial gastritis (SG) and advanced gastric adenocarcinoma (GC). Methods: We carried out shotgun metagenomic sequencing on gastric wash samples from 6 patients …		10.3389/fcimb.2018.00433		30619779
rayyan-27346232	Allergies, Helicobacter pylori and the continental enigmas	2015	1	1		1664302X	6			Sitaraman R.			Frontiers Media S.A.		Helicobacter pylori, a gastric pathogen, is known to be associated with gastric and duodenal ulcers, and is also a strong risk factor for the development of gastric cancer and lymphoma of the mucosal-associated lymphoid tissue. Ordinarily, this should make a strong case for its eradication at par with any other infectious disease. However, the unique biology of H. pylori and the complexity of its…		10.3389/fmicb.2015.00578
rayyan-27346233	Preferential induction of transforming growth factor-Œ≤ production in gastric epithelial cells and monocytes by Helicobacter pylori soluble proteins	2007	1	1		221899	196	9		Wu M.-S. and Lin J.-T. and Hsu P.-N. and Lin C.-Y. and Hsieh Y.-T. and Chiu Y.-H. and Hsueh P.-R. and Liao K.-W.					Background. The cytokines induced by Helicobacter pylori, as well as the intricate balance of proinflammatory and anti-inflammatory cytokines, are relevant to the outcomes of H. pylori infection. Transforming growth factor (TGF)-Œ≤ and interleukin (IL)-10 are 2 vital anti-inflammatory cytokines that regulate mucosal immunity in various inflammatory and infectious diseases. Methods. To elucidate w…		10.1086/522520		17922404
rayyan-27346235	Influence of intestinal indigenous microbiota on intrafamilial infection by helicobacter pylori in Japan	2018	1	1		16643224	9			Osaki T. and Zaman C. and Yonezawa H. and Lin Y. and Okuda M. and Nozaki E. and Hojo F. and Kurata S. and Hanawa T. and Kikuchi S. and Kamiya S.			Frontiers Media S.A.		Helicobacter pylori is a causative pathogen of chronic gastritis, gastric ulcer disease, and gastric cancer. Humans are known to be a natural host for H. pylori and tend to acquire the pathogen before the age of 5 years. The infection may then persist lifelong if eradication therapy is not applied. One of the modes of transmission of H. pylori is between family members, and therefore, the presenc…		10.3389/fimmu.2018.00287
rayyan-27346236	Amelioration of Helicobacter Pylori-Induced PUD by Probiotic Lactic Acid Bacteria	2016	1	1						Kaur B. and Kaur G.			Elsevier Inc.		Helicobacter pylori is an opportunistic pathogen of the human gastric microbiome that has a tendency to induce gastritis after chronic exposure. It is the strongest risk factor for certain forms of duodenal and peptic ulcers or stomach cancers; however, only a small proportion of infected individuals develop malignancy. Malignancy is influenced by certain strain-specific virulence factors and hos…		10.1016/B978-0-12-802189-7.00067-8
rayyan-27346242	Helicobacter pylori: Gastric cancer and beyond	2010	1	1		14741768	10	6		Polk D.B. and Peek Jr. R.M.					Helicobacter pylori is the dominant species of the human gastric microbiome, and colonization causes a persistent inflammatory response. H. pylori-induced gastritis is the strongest singular risk factor for cancers of the stomach; however, only a small proportion of infected individuals develop malignancy. Carcinogenic risk is modified by strain-specific bacterial components, host responses and/o…		10.1038/nrc2857		20495574
rayyan-27346243	Review: Epidemiology of Helicobacter pylori infection	2019	1	1		10834389	24			Leja M. and Grinberga-Derica I. and Bilgilier C. and Steininger C.			Blackwell Publishing Ltd		This review summarizes recent publications on the epidemiology of Helicobacter pylori. Two major systemic analyses, from Malaysia and Ethiopia, were published. The Brazilian Consensus Conference has stated that H¬†pylori infection is an infectious disease with an indication for antimicrobial therapy. A continuous decrease in H¬†pylori prevalence was reported from many regions worldwide, including…		10.1111/hel.12635		31486242
rayyan-27346245	Efficacy and long-term safety of h. Pylori eradication for gastric cancer prevention	2019	1	1		20726694	11	5		Liou J.-M. and Lee Y.-C. and El-Omar E.M. and Wu M.-S.			MDPI AG		Helicobacter pylori (H. pylori) has been shown to be a causal factor of gastric cancer in cohort studies and animal models. Meta-analysis of case-control studies nested within prospective cohorts showed that H. pylori infection was associated with a 5.9-fold increased risk of non-cardia gastric cancer. Prospective cohort studies showed that gastric cancer developed in 1‚Äì4% of H. pylori-infected…		10.3390/cancers11050593
rayyan-27346246	Overview of current concepts in gastric intestinal metaplasia and gastric cancer	2018	1	1		15547914	14	2		Jencks D.S. and Adam J.D. and Borum M.L. and Koh J.M. and Stephen S. and Doman D.B.			Gastro-Hep Communications, Inc.		Gastric intestinal metaplasia is a precancerous change of the mucosa of the stomach with intestinal epithelium, and is associated with an increased risk of dysplasia and cancer. The pathogenesis to gastric cancer is proposed by the Correa hypothesis as the transition from normal gastric epithelium to invasive cancer via inflammation followed by intramucosal cancer and invasion. Multiple risk fact…
rayyan-27346249	Helicobacter pylori eradication in the prevention of gastric cancer: Are more trials needed?	2013	1	1		15346269	15	6		Park J.Y. and Forman D. and Greenberg E.R. and Herrero R.					The incidence of gastric cancer has decreased in much of the world, but gastric cancer remains the second leading cause of cancer death globally, and the burden is growing in many countries in East Asia and Latin America. Chronic infection with Helicobacter pylori is the dominant cause of gastric cancer, and two recent randomized trials showed that H. pylori eradication significantly decreased ga…		10.1007/s11912-013-0341-5		24101366
rayyan-27346250	Metronidazole resistance in Helicobacter pylori is due to null mutations in a gene (rdxA) that encodes an oxygen-insensitive NADPH nitroreductase	1998	1	1		0950382X	28	2		Goodwin A. and Kersulyte D. and Sisson G. and Veldhuyzen Van Zanten S.J.O. and Berg D.E. and Hoffman P.S.					Metronidazole (Mtz) is a critical component of combination therapies that are used against Helicobacter pylori, the major cause of peptic ulcer disease. Many H. pylori strains are Mtz resistant (Mtz(R)), however, and here we show that Mtz(R) results from loss of oxygen-insensitive NADPH nitroreductase activity. The underlying gene (called 'rdxA') was identified in several steps: transformation of…		10.1046/j.1365-2958.1998.00806.x		9622362
rayyan-27346252	Coevolution of Helicobacter pylori and Humans	2014	1	1						Blaser M.J.			wiley		By the early 1990s, it was becoming clear that carriage of H. pylori increased risk for peptic ulcer disease and for gastric cancer, where both are consequences of the Helicobacter pylori induced gastric inflammation, although in separate ways. In recent years, using more sophisticated analytical techniques, there has come greater support for the notion that H. pylori has colonized humans since b…		10.1128/9781555818470.ch27
rayyan-27346253	Baicalin, Baicalein, and Lactobacillus Rhamnosus JB3 Alleviated Helicobacter pylori Infections in Vitro and in Vivo	2018	1	1		221147	83	12		Chen M.-E. and Su C.-H. and Yang J.-S. and Lu C.-C. and Hou Y.-C. and Wu J.-B. and Hsu Y.-M.			Blackwell Publishing Inc.		Abstract: Helicobacter pylori infection is associated with chronic gastritis, peptic ulcers, and gastric cancer. The flavonoid compounds baicalin and baicalein found in many medicinal plants exhibit an anti-inflammatory effect. The administration of Lactobacillus strains reducing the risk of H. pylori infection is well accepted. In this study, the therapeutic effects against H. pylori infection o…		10.1111/1750-3841.14372		30468256
rayyan-27346254	The changing face of noncardia gastric cancer incidence among US non-Hispanic whites	2018	1	1		278874	110	6		Anderson W.F. and Rabkin C.S. and Turner N. and Fraumeni J.F., Jr. and Rosenberg P.S. and Camargo M.C.			Oxford University Press		Background: The initial step for noncardia gastric carcinogenesis is atrophic gastritis, driven by either Helicobacter pylori infection or autoimmunity. In recent decades, the prevalence rates of these two major causes declined and increased, respectively, with changes in Western lifestyles. We therefore assessed gastric cancer incidence trends for US race/ethnic groups, 1995-2013. Methods: Age-s…		10.1093/jnci/djx262		29361173
rayyan-27346257	The bacterial virulence factor CagA induces microbial dysbiosis that contributes to excessive epithelial cell proliferation in the Drosophila gut	2017	1	1		15537366	13	10		Jones T.A. and Hernandez D.Z. and Wong Z.C. and Wandler A.M. and Guillemin K.			Public Library of Science		Gut microbiota facilitate many aspects of human health and development, but dysbiotic microbiota can promote hyperplasia and inflammation and contribute to human diseases such as cancer. Human patients infected with the gastric cancer-causing bacterium Helicobacter pylori have altered microbiota; however, whether dysbiosis contributes to disease in this case is unknown. Many H. pylori human disea…		10.1371/journal.ppat.1006631		29049360
rayyan-27346258	Helicobacter pylori eradication: Updated views and major controversies	2017	1	1		10093079	25	27		Chu Y. and Chen F.-Y.			Baishideng Publishing Group Co		Helicobacter pylori (H. pylori) infection is the most common chronic infection in the world and H. pylori is a class I carcinogen of gastric cancer. H. pylori infection can contribute to the development of gastritis, peptic ulcer, gastric mucosa associated lymphoid tissue lymphoma, and other diseases; however, obesity, gastroesophageal reflux disease and allergic diseases in children can benefit …		10.11569/wcjd.v25.i27.2416
rayyan-27346259	The gastric microbiome, its interaction with Helicobacter pylori, and its potential role in the progression to stomach cancer	2017	1	1		15537366	13	10		Noto J.M. and Peek R.M., Jr.			Public Library of Science		[No abstract available]		10.1371/journal.ppat.1006573		28982167
rayyan-27346261	The Clinical Evidence Linking Helicobacter pylori to Gastric Cancer	2017	1	1		2352345X	3	2		Moss S.F.			Elsevier Inc		Gastric cancer has long been recognized to be accompanied and preceded by chronic gastritis, lasting decades. Arguably, the most important development in our understanding of gastric cancer pathogenesis over the past 50 years has been the realization that, for most cases of gastric cancer, Helicobacter pylori is the cause of the underlying gastritis. Gastritis can promote gastric carcinogenesis, …		10.1016/j.jcmgh.2016.12.001
rayyan-27346264	The effect of trimethylamine N-oxide on Helicobacter pylori-induced changes of immunoinflammatory genes expression in gastric epithelial cells	2017	1	1		15675769	43			Wu D. and Cao M. and Peng J. and Li N. and Yi S. and Song L. and Wang X. and Zhang M. and Zhao J.			Elsevier B.V.		Colonization of Helicobacter pylori (H. pylori) induces immune and inflammatory response in gastric mucosa. Trimethylamine N-oxide (TMAO), from diet and metabolite through the action of gut microbiota, has been linked to inflammatory diseases. To investigate the effects of TMAO and H. pylori infection on gene expression in gastric epithelial cells, Human gene chip Affymetrix HTA 2.0 was used in t…		10.1016/j.intimp.2016.11.032		28012316
rayyan-27346265	The upper gastrointestinal microflora in relation to gastric diseases and gastric surgery.	1989	1	1		3011860	551			Sj√∂stedt S.					The upper gastrointestinal microflora was evaluated in relation to gastric diseases and gastric surgery. Postoperative septic complications and microorganisms found in primary infections were studied in 750 gastric operations. The overall rate of primary infections was 23%. Enterobacteriaceae, enterococci and Bacteroides fragilis were more frequently found in postoperative infections in patients …				2741634
rayyan-27346267	Prevention of gastric cancer by Helicobacter pylori eradication: A review from Japan	2019	1	1		20457634	8	8		Uno Y.			Blackwell Publishing Ltd		Japan introduced a Helicobacter pylori eradication therapy strategy in 2013, with the aim of decreasing the number of gastric cancer-related death, the number of new cases of gastric cancer, and associated medical costs. Five years have passed since then, but no reduction in the annual number of gastric cancer has been observed. In addition, it was suggested that the number of deaths due to gastr…		10.1002/cam4.2277		31119891
rayyan-27346269	IVth Brazilian consensus conference on helicobacter pylori infection; [IV consenso Brasileiro sobre a infec√ß√£o por helicobacter pylori]	2018	1	1		42803	55	2		Coelho L.G.V. and Marinho J.R. and Genta R. and Ribeiro L.T. and Passos M.C.F. and Zaterka S. and Assump√ß√£o P.P. and Barbosa A.J.A. and Barbuti R. and Braga L.L. and Breyer H. and Carvalhaes A. and Chinzon D. and Cury M. and Domingues G. and Jorge J.L. and Maguilnik I. and Marinho F.P. and de Moraes-Filho J.P. and Parente J.M.L. and de Paula-E-Silva C.M. and Pedrazzoli-J√∫nior J. and Ramos A.F.…			IBEPEGE - Inst. Bras. Estudos Pesquisas Gastroent.		Significant progress has been obtained since the III Brazilian Consensus Conference on H. Pylori infection held in 2012, in Bento Goncalves, Brazil, and justify a fourth meeting to establish updated guidelines on the current management of H. Pylori infection. Therefore, the N√∫cleo Brasileiro para Estudo do Helicobacter pylori e Microbiota (NBEHPM), association linked to Brazilian Federation of G…		10.1590/s0004-2803.201800000-20		30043876
rayyan-27346272	Chronic Helicobacter pylori infection induces an apoptosis-resistant phenotype associated with decreased expression of p27(kip1)	2000	1	1		199567	68	9		Shirin H. and Sordillo E.M. and Kolevska T.K. and Hibshoosh H. and Kawabata Y. and Oh S.H. and Kuebler J.F. and Delohery T. and Weghorst C.M. and Weinstein I.B. and Moss S.F.					Helicobacter pylori infection is associated with the development of gastric cancer. In short-term coculture with AGS gastric cells, H. pylori inhibits cell cycle progression and induces dose-dependent apoptosis. Based on the concept that an imbalance between proliferation and apoptosis may contribute to the emergence of gastric cancer, we chronically exposed AGS cells to H. pylori as a model of c…		10.1128/IAI.68.9.5321-5328.2000		10948161
rayyan-27346274	Pathobiology of Helicobacter pylori-Induced Gastric Cancer	2016	1	1		165085	150	1		Amieva M. and Peek R.M., Jr.			W.B. Saunders		Colonization of the human stomach by Helicobacter pylori and its role in causing gastric cancer is one of the richest examples of a complex relationship among human cells, microbes, and their environment. It is also a puzzle of enormous medical importance given the incidence and lethality of gastric cancer worldwide. We review recent findings that have changed how we view these relationships and …		10.1053/j.gastro.2015.09.004		26385073
rayyan-27346275	Helminth co-infection in Helicobacter pylori infected INS-GAS mice attenuates gastric premalignant lesions of epithelial dysplasia and glandular atrophy and preserves colonization resistance of the stomach to lower bowel microbiota	2014	1	1		12864579	16	4		Whary M.T. and Muthupalani S. and Ge Z. and Feng Y. and Lofgren J. and Shi H.N. and Taylor N.S. and Correa P. and Versalovic J. and Wang T.C. and Fox J.G.			Elsevier Masson SAS		Higher prevalence of helminth infections in Helicobacter pylori infected children was suggested to potentially lower the life-time risk for gastric adenocarcinoma. In rodent models, helminth co-infection does not reduce Helicobacter-induced inflammation but delays progression of pre-malignant gastric lesions. Because gastric cancer in INS-GAS mice is promoted by intestinal microflora, the impact …		10.1016/j.micinf.2014.01.005		24513446
rayyan-27346278	Synergistic effect of anti-Helicobacter pylori urease immunoglobulin Y from egg yolk of immunized hens and Lactobacillus johnsonii No.1088 to inhibit the growth of Helicobacter pylori in vitro and in vivo	2019	1	1		0264410X	37	23		Aiba Y. and Umeda K. and Rahman S. and Nguyen S.V. and Komatsu Y.			Elsevier Ltd		Helicobacter pylori is a pathogenic bacterium that infects the stomach, causing chronic gastritis; and it is also considered to be related to the occurrence of gastric cancers. Although some eradication regimens including multiple antibiotics have been developed, the emergence of resistance to antibiotics becomes problematic. Therefore, other approaches to compensate or augment the effects of sta…		10.1016/j.vaccine.2019.04.045		31031029
rayyan-27346279	Unsaturated Fatty Acid Synthesis in the Gastric Pathogen Helicobacter pylori Proceeds via a Backtracking Mechanism	2016	1	1		24519456	23	12		Bi H. and Zhu L. and Jia J. and Zeng L. and Cronan J.E.			Elsevier Ltd		Helicobacter pylori is a Gram-negative bacterium that inhabits the upper gastrointestinal tract in humans, and the presence of this pathogen in the gut microbiome increases the risk of peptic ulcers and stomach cancer. H.¬†pylori depends on unsaturated fatty acid (UFA) biosynthesis for maintaining membrane structure and function. Although some of the H.¬†pylori enzymes involved in UFA biosynthesi…		10.1016/j.chembiol.2016.10.007
rayyan-27346281	Gastroprotective Effects of Bifidobacterium bifidum BF-1 and B. bifidum Strain Yakult	2014	1	1						Atsushi G. and Yukio S.			CRC Press		Homeostasis in the stomach is maintained through the balance of protective factors such as gastric mucus, bicarbonates, and gastric mucosal blood ow with aggressive factors such as gastric acid and pepsins.1 The collapse of protective factors and/or the overproduction of aggressive factors by various inuences such as stress, alcohol, and medicine can lead to the development of gastric disorders. …		10.1201/b17912-23
rayyan-27346289	Editorial: The interactions between gastrointestinal microbiota and Helicobacter pylori in diseases		1	1						Hu Y, Zhuang Y, Gou HY, Xie C, Ge ZM.							10.3389/fcimb.2022.1043906
rayyan-27346292	Abstracts from the 3rd International Genomic Medicine Conference (3rd IGMC 2015) : Jeddah, Kingdom of Saudi Arabia. 30 November - 3 December 2015		1	1						Shay JW, Homma N, Zhou R, Naseer MI, Chaudhary AG, Al-Qahtani M, Hirokawa N, Goudarzi M, Fornace AJ Jr, Baeesa S, Hussain D, Bangash M, Alghamdi F, Schulten HJ, Carracedo A, Khan I, Qashqari H, Madkhali N, Saka M, Saini KS, Jamal A, Al-Maghrabi J, Abuzenadah A, Chaudhary A, Al Qahtani M, Damanhouri G, Alkhatabi H, Goodeve A, Crookes L, Niksic N, Beauchamp N, Abuzenadah AM, Vaught J, Budowle B, As…							10.1186/s12864-016-2858-0
rayyan-27346297	Oral and gastric microbiome in relation to gastric intestinal metaplasia		1	1						Wu F, Yang L, Hao Y, Zhou B, Hu J, Yang Y, Bedi S, Sanichar NG, Cheng C, Perez-Perez G, Tseng W, Tseng W, Tseng M, Francois F, Khan AR, Li Y, Blaser MJ, Shu XO, Long J, Li H, Pei Z, Chen Y.							10.1002/ijc.33848
rayyan-27346299	Bidirectional Mediation Effects between Intratumoral Microbiome and Host DNA Methylation Changes Contribute to Stomach Adenocarcinoma		1	1						Yue K, Sheng D, Xue X, Zhao L, Zhao G, Jin C, Zhang L.							10.1128/spectrum.00904-23
rayyan-27346305	Mucosal microbial microenvironment in early gastric neoplasia and non-neoplastic gastric disease		1	1						Li F, Zhu H, Tao K, Xia Y, Liu M, Wang Y, Sun Y, Cao T, Chai J, Ni F, Shi B, Xu H.							10.1111/jgh.15565
rayyan-27346306	Gastrointestinal microbiome in the context of Helicobacter pylori infection in stomach and gastroduodenal diseases		1	1						Retnakumar RJ, Nath AN, Nair GB, Chattopadhyay S.							10.1016/bs.pmbts.2022.07.001
rayyan-27346311	Alterations in the human gut microbiome associated with Helicobacter¬†pylori infection		1	1						Wang D, Li Y, Zhong H, Ding Q, Lin Y, Tang S, Zong Y, Wang Q, Zhang X, Yang H, Wang R, Liu X.							10.1002/2211-5463.12694
rayyan-27346314	Association between bacteria other than Helicobacter pylori and the risk of gastric cancer		1	1						Gunathilake M, Lee J, Choi IJ, Kim YI, Kim J.							10.1111/hel.12836
rayyan-27346315	Interactions between H. pylori and the Gastric Microbiome: Impact on Gastric Homeostasis and Disease		1	1						Serrano C, Harris PR, Smith PD, Bimczok D.							10.1016/j.cophys.2021.04.003
rayyan-27346328	MAT Gain of Activity Mutation in Helicobacter pylori Is Associated with Resistance to MTAN Transition State Analogues		1	1						Feng M, Namanja-Magliano H, Rajagopalan S, Mishra T, Ducati RG, Hirsch BM, Kelly L, Szymczak W, Fajardo JE, Sidoli S, Fiser A, Jacobs WR, Schramm VL.							10.1021/acsinfecdis.2c00644
rayyan-27346333	Fifth Chinese National Consensus Report on the management of Helicobacter pylori infection		1	1						Liu WZ, Xie Y, Lu H, Cheng H, Zeng ZR, Zhou LY, Chen Y, Wang JB, Du YQ, Lu NH and Chinese Society of Gastroenterology, Chinese Study Group on Helicobacter pylori and Peptic Ulcer.							10.1111/hel.12475
rayyan-27346335	Evaluation of gastric microbiome and metagenomic function in patients with intestinal metaplasia using 16S rRNA gene sequencing		1	1						Park CH, Lee AR, Lee YR, Eun CS, Lee SK, Han DS.							10.1111/hel.12547
rayyan-27346339	The Effect of Probiotics on Gut Microbiota during the Helicobacter pylori Eradication: Randomized Controlled Trial		1	1						Oh B, Kim BS, Kim JW, Kim JS, Koh SJ, Kim BG, Lee KL, Chun J.							10.1111/hel.12270
rayyan-27346342	Could microbiome analysis be a new diagnostic tool in gastric carcinogenesis for high risk, Helicobacter pylori negative patients?		1	1						Turshudzhyan A, Rezaizadeh H.							10.3748/wjg.v28.i17.1871
rayyan-27346352	Microbiota according to gastric topography in patients with low or high risk of gastric cancer in Nari√±o, Colombia		1	1						Caguazango JC, Pazos √ÅJ.							10.7705/biomedica.v39i4.4520
rayyan-27346354	Gastric bacterial Flora in patients Harbouring Helicobacter pylori with or without chronic dyspepsia: analysis with matrix-assisted laser desorption ionization time-of-flight mass spectroscopy		1	1						Pereira V, Abraham P, Nallapeta S, Shetty A.							10.1186/s12876-018-0744-8
rayyan-27346357	Short-term antibiotic treatment has differing long-term impacts on the human throat and gut microbiome		1	1						Jakobsson HE, Jernberg C, Andersson AF, Sj√∂lund-Karlsson M, Jansson JK, Engstrand L.							10.1371/journal.pone.0009836
rayyan-27346359	Helicobacter pylori vs coronary heart disease - searching for connections		1	1						Chmiela M, Gajewski A, Rudnicka K.							10.4330/wjc.v7.i4.187
