# Supplementary material for: The impact of Helicobacter pylori infection and eradication therapies on gut microbiota: a systematic review of microbial dysbiosis and its implications in gastric carcinogenesis
Source: Front Cell Infect Microbiol. 2025 Jul 7;15:1592977. doi: 10.3389/fcimb.2025.1592977 (PMC12277284; doi:10.3389/fcimb.2025.1592977)
Supplement: Supplementary file 4 [file Table4.xlsx]

## Sheet: Table 4
Author	Year	Study type	Clearly stated aim	Inclusion of consecutive patients	Prospective collection of data	End points appropraite to study aim	Unbiased assessment of Study end point	Follow-Up Period Appropriate to Study Aim	Less Than 5% Lost to Follow Up	Prospective Calculation of the Study Size	Adequate control group	Contemporary Groups	Baseline equivalence of Groups	Adequate Statisitcal analysis	Total MINORS score	Mean (All studies)	Mean (Comparative studies)	Mean (Non-Comparative studies)	Range (All studies)	Range (Comparative studies)	Range (Non-comparative studies)	SD (All studies)	SD (Comparative studies)	SD (Non-comparative studies)
Lou et al.	2007	Comparative	2	1	2	2	0	1	0	0	2	2	2	2	16	16.1351	17.8276	10	9-21	16-21	9-11	3.47341	1.31119	0.534522
Chen et al.	2024	Non-comparative	2	1	2	2	0	1	1	0	-	-	-	-	9
Cornejo-Pareja et al.	2019	Comparative	2	2	2	2	0	1	2	2	2	2	2	2	21
Cui et al.	2022	Comparative	2	1	2	2	0	1	1	0	2	2	2	2	17
Yang et al.	2023	Comparative	2	1	2	2	0	1	2	0	2	2	2	2	18
Horii et al.	2021	Comparative	2	1	2	2	0	1	1	0	2	2	2	2	17
Hsu et al.	2018	Non-comparative	2	1	2	2	0	2	1	0	-	-	-	-	10
Imase et al.	2008	Comparative	2	1	2	2	0	1	2	0	2	2	2	2	18
Kakiuchi et al.	2021	Non-comparative	2	1	2	2	0	2	1	0	-	-	-	-	10
Mao et al.	2021	Comparative	2	1	2	2	0	1	2	0	2	2	2	2	18
Martín-Núñez et al.	2019	Comparative	2	2	2	2	0	1	2	2	2	2	2	2	21
Olekhnovich et al.	2019	Non-comparative	2	1	2	2	0	1	2	0	-	-	-	-	10
Khusnutdinova et al.	2016	Non-comparative	2	1	2	2	0	1	2	0	-	-	-	-	10
Tawfik et al.	2023	Non-comparative	2	1	2	2	0	1	2	0	-	-	-	-	10
Wang et al.	2014	Comparative	2	1	2	2	0	1	1	0	2	2	2	2	17
Shimbo et al.	2005	Comparative	2	1	2	2	0	2	2	0	2	2	2	2	19
Yanagi et al.	2017	Non-comparative	2	1	2	2	0	2	2	0	-	-	-	-	11
Yap et al.	2016	Non-comparative	2	1	2	2	0	2	1	0	-	-	-	-	10
Zhang et al.	2024	Comparative	2	1	2	2	0	2	2	0	2	2	2	2	19
Benavides‐Ward et al.	2018	Comparative	2	1	2	2	0	0	2	0	2	2	2	2	17
Brawner et al.	2017	Comparative	1	1	2	2	0	0	2	0	2	2	2	2	16
Llorca et al.	2016	Comparative	2	1	2	2	2	1	2	0	2	2	2	2	20
Dash et al.	2019	Comparative	2	1	2	2	0	0	2	0	2	2	1	2	16
Devi et al	2021	Comparative	1	1	2	2	0	0	2	0	2	2	2	2	16
Ding et al.	2022	Comparative	2	1	2	2	0	1	2	0	2	2	1	2	17
Frost et al.	2019	Comparative	2	1	2	2	0	2	2	0	2	2	2	2	19
Kakiuchi et al.	2021	Comparative	2	1	2	2	0	1	2	0	2	2	2	2	18
Miao et al.	2019	Comparative	2	1	2	2	0	1	2	0	1	2	2	2	17
Pimentel-Nunes et al	2021	Comparative	2	1	2	2	0	0	2	0	2	2	2	2	17
Sorini et al.	2023	Comparative	2	1	2	2	0	2	2	0	2	2	1	2	18
Suárez-Jaramillo et al.	2020	Comparative	2	1	2	2	0	1	2	0	2	2	1	2	17
Wang et al.	2019	Comparative	2	1	2	2	0	1	2	0	2	2	2	2	18
Wang et al.	2022	Comparative	2	1	2	2	0	1	2	0	2	2	2	2	18
White et al.	2021	Comparative	2	1	2	2	0	1	2	0	2	2	2	2	18
Yu et al.	2023	Comparative	2	1	2	2	0	1	2	0	2	2	2	2	18
Nakano et al.	2023	Comparative	2	1	2	2	0	1	2	0	2	2	2	2	18
Shang et al.	2023	Comparative	2	1	2	2	0	1	2	0	2	2	2	2	18
