# Supplementary material for: The impact of Helicobacter pylori infection and eradication therapies on gut microbiota: a systematic review of microbial dysbiosis and its implications in gastric carcinogenesis
Source: Front Cell Infect Microbiol. 2025 Jul 7;15:1592977. doi: 10.3389/fcimb.2025.1592977 (PMC12277284; doi:10.3389/fcimb.2025.1592977)
Supplement: Supplementary file 5 [file Table5.xlsx]

## Sheet: Table 5
Author	Year	Study type	Randomization	Blinding	Withdrawals and Dropouts	Total score	Mean (All studies)	SD (All studies)	Range ( All studies)
Liou et al.	2019	Randomized	2	1	1	4	3.5	0.755929	3-5
Liou et al.	2023	Randomized	2	1	1	4
Chen et al.	2018	Randomized	2	0	1	3
He et al.	2022	Randomized	2	2	1	5
Oh et al.	2016	Randomized	2	0	1	3
Tang et al.	2021	Randomized	2	0	1	3
Wang et al.	2023	Randomized	2	0	1	3
Wu et al.	2022	Randomized	2	0	1	3
