# Supplementary material for: The impact of Helicobacter pylori infection and eradication therapies on gut microbiota: a systematic review of microbial dysbiosis and its implications in gastric carcinogenesis
Source: Front Cell Infect Microbiol. 2025 Jul 7;15:1592977. doi: 10.3389/fcimb.2025.1592977 (PMC12277284; doi:10.3389/fcimb.2025.1592977)
Supplement: Supplementary file 6 [file Table6.xlsx]

## Sheet: Table 1
Summary of studies evaluating the gut microbiota of Hp+ versus Hp- patients without antibiotics or PPI ( Legend: ↑: increase, ↓: decrease, * : no signficant change, pruple: children and adolescents studies, white: adults studies)
Title	Article Reference	Population sample N=	Study groups H. Pylori (+) Vs. (-) n=	Age in yrs (Range)	Sample Type	Hp+ Symptomatic (+) or Asymptomatic (-)	Method Used for taxonomic analysis	Main results for H.Pylori +ve patients	Year	Country
Helicobacter pylori and its relationship with variations of gut microbiota in asymptomatic children between 6 and 12 years	Benavides-Ward, A., Vasquez-Achaya, F., Silva-Caso, W. et al. Helicobacter pylori and its relationship with variations of gut microbiota in asymptomatic children between 6 and 12 years. BMC Res Notes 11, 468 (2018). https://doi.org/10.1186/s13104-018-3565-5	56 (children)	28 vs 28	6 - 12	Stool	_	PCR amplifcation of the 23S rRNA gene for H.Pylori, 16S rRNA, and sequencing for confirmation	Diversity ↑ , Actinobacteria ↑, Bacteroidetes ↑, Bifdobacterium ↑, Clostridium ↑, Enterococcus ↑, Eubacterium ↑, Firmicutes ↑, Lactobacillus↑, Prevotella ↑, Proteobacteria ↑.	2018	Peru
Helicobacter pylori infection is associated with an altered gastric microbiota in children	Brawner KM, Kumar R, Serrano CA, Ptacek T, Lefkowitz E, Morrow CD, Zhi D, Kyanam-Kabir-Baig KR, Smythies LE, Harris PR, Smith PD. Helicobacter pylori infection is associated with an altered gastric microbiota in children. Mucosal Immunol. 2017 Sep;10(5):1169-1177. doi: 10.1038/mi.2016.131. Epub 2017 Jan 25. PMID: 28120843; PMCID: PMC5526746.	86 (45 children, 41 adults)	26 vs.60	Children: <15 Adults: >18	Gastric fluid	+	16S rDNA sequencing	Children: Class: Alpha diversity ↑, Beta Diversity *, Actinobacteria ↓, bacilli ↓, Gammaproteobacteria ↓, Order: Pseudomonadales ↓, Actinomycetales ↓, Lactobacillales ↓, Family: Streptococcaceae ↓, Moraxellaceae ↓, Actinomycetaceae ↓, Carneobacteriaceae ↓ Genera: Streptococcus ↑, Actinomyces ↑, an undefined genus in Neisseriaceae ↑, Granulicatella ↑, Rothia ↑, An undefined genus in the Comamonada…	2017	Chile
Exploring the impact of Helicobacter pylori on gut microbiome composition	Dash NR, Khoder G, Nada AM, Al Bataineh MT. Exploring the impact of Helicobacter pylori on gut microbiome composition. PLoS One. 2019 Jun 18;14(6):e0218274. doi: 10.1371/journal.pone.0218274. Erratum in: PLoS One. 2021 Aug 11;16(8):e0256274. doi: 10.1371/journal.pone.0256274. PMID: 31211818; PMCID: PMC6581275.	60 (adults)	12 vs 48	46-47	Stool	_	16S rRNA sequencing	Alpha diversity ↑, Betadiversity *, Coriobacteriaceae ↑, Succinivibrio ↑, Turicibacter ↑, Rikenellaceae ↑, Enterococcaceae bacterium ↑	2019	Emirates
Helicobacter pylori infection associates with fecal microbiota composition and diversity	Frost F, Kacprowski T, Rühlemann M, Bang C, Franke A, Zimmermann K, Nauck M, Völker U, Völzke H, Biffar R, Schulz C, Mayerle J, Weiss FU, Homuth G, Lerch MM. Helicobacter pylori infection associates with fecal microbiota composition and diversity. Sci Rep. 2019 Dec 27;9(1):20100. doi: 10.1038/s41598-019-56631-4. PMID: 31882864; PMCID: PMC6934578.	424 (adults)	212 vs 212	43- 63	Stool	_	16S rRNA gene sequencing.	Alpha diversity ↑, Betadiversity distinguished Hp+ and Hp-, Prevotella ↑, Bacteroides ↓, Barnesiella ↓, Alistipes ↓, Fusicatenibacter ↓, Parasutterella ↓, Pseudofavonifractor ↓, Haemophilus ↑	2019	Pomerania
Characterization of the Gastric Microbiota in a Pediatric Population According to Helicobacter pylori Status	Llorca L, Pérez-Pérez G, Urruzuno P, Martinez MJ, Iizumi T, Gao Z, Sohn J, Chung J, Cox L, Simón-Soro A, Mira A, Alarcón T. Characterization of the Gastric Microbiota in a Pediatric Population According to Helicobacter pylori Status. Pediatr Infect Dis J. 2017 Feb;36(2):173-178. doi: 10.1097/INF.0000000000001383. PMID: 27820723.	51 (children)	18 vs 33	1-17	Gastric biopsy	+	16S rRNA gene sequencing	Richness ↓, Diversity ↓, Epsilonproteobacteria ↑, Helicobacter ↑, Proteobacteria ↑, Alphadiversity ↓, Betadiversity ↓, Corynebac terium genus ↑, Lactobacillus ↓	2017	Spain
Helicobacter pylori infection-induced changes in the intestinal microbiota of 14-year-old or 15-year-old Japanese adolescents: a cross-sectional study	Kakiuchi T, Tanaka Y, Ohno H, Matsuo M, Fujimoto K. Helicobacter pylori infection-induced changes in the intestinal microbiota of 14-year-old or 15-year-old Japanese adolescents: a cross-sectional study. BMJ Open. 2021 Jul 2;11(7):e047941. doi: 10.1136/bmjopen-2020-047941. PMID: 34215607; PMCID: PMC8256750.	159 (teenagers)	80 vs 79	14-15	Stool	Not investigated	16S rDNA sequencing	Alpha diversity ↑, Betadiversity distinguished Hp+ and Hp-, Prevotella ↑, Eubacterium ↑, Collinsella ↑, Megamonas ↑, Subdoligranulum ↓ , (F/B ratio)*, Bifidobacterium ↓, Blautia ↓, Faecalibacterium ↓, Fusicatenibacter ↓, Anaeorostipes ↓, Clostridium *, Streptococcus *, Bacteroides *	2021	Saga Prefecture
Microbiome and function alterations in the gastric mucosa of asymptomatic patients with Helicobacter pylori infection	Yu T, Lu T, Deng W, Yao D, He C, Luo P, Song J. Microbiome and function alterations in the gastric mucosa of asymptomatic patients with Helicobacter pylori infection. Helicobacter. 2023 Jun;28(3):e12965. doi: 10.1111/hel.12965. Epub 2023 Mar 8. PMID: 36890119.	29	8 vs 21	28 - 60	Gastric biopsy	10 (-) 11 (+)	16S rDNA sequencing	Diversity ↓, Richness ↓, Firmicutes ↓, Bacteroidetes ↓, Proteobacteria ↓, Actinobacteria ↓, Tenericutes ↓, Verrucomicrobia ↓, and Deferribacteres ↓, (F/B ratio) ↓, Lactobacillus ↓, Acinetobacter ↓, Lachnospiraceae_ NK4A136_group ↓, Bacteroides ↓, Bifidobacterium ↓, Epsilonbacteraeota + Unique to asymptomatic patients: Sphingomonas ↑	2023	China
The relationship of gastric microbiota and Helicobacter pylori infection in pediatrics population	Miao R, Wan C, Wang Z. The relationship of gastric microbiota and Helicobacter pylori infection in pediatrics population. Helicobacter. 2020 Feb;25(1):e12676. doi: 10.1111/hel.12676. Epub 2019 Nov 24. PMID: 31762120.	55	37 vs 18	8-13	Gastric biopsy	+	16S rRNA sequencing	Alpha diversity ↓, Betadiversity distinguished Hp+ and Hp-, Proteobacteria ↑, Bacteroidetes ↓, Firmicutes ↓, Fusobacteria ↓, Actinobacteria ↓	2019	China
Metagenomic and single-cell RNA-Seq survey of the Helicobacter pylori–infected stomach in asymptomatic individuals	Sorini C, Tripathi KP, Wu S, Higdon SM, Wang J, Cheng L, Banerjee S, Reinhardt A, Kreslavsky T, Thorell A, Engstrand L, Du J, Villablanca EJ. Metagenomic and single-cell RNA-Seq survey of the Helicobacter pylori-infected stomach in asymptomatic individuals. JCI Insight. 2023 Feb 22;8(4):e161042. doi: 10.1172/jci.insight.161042. PMID: 36810249; PMCID: PMC9977493.	5	2 vs 3	24-67	Gastric biopsy	-	Whole-genome sequencing	H. heilmannii ↑, Acinetobacter baumannii ↑, Bacillus toyonensis ↓, E. coli ↓, B. cereus ↓, Cronobacter sakazakii ↓	2023	Sweden
Duodenal microbiome in patients with or without Helicobacter pylori infection	Suárez-Jaramillo A, Baldeón ME, Prado B, Fornasini M, Cohen H, Flores N, Salvador I, Cargua O, Realpe J, Cárdenas PA. Duodenal microbiome in patients with or without Helicobacter pylori infection. Helicobacter. 2020 Dec;25(6):e12753. doi: 10.1111/hel.12753. Epub 2020 Sep 8. PMID: 32896972.	75	37 vs 38	27-47	Gastric biopsy	+	PCR amplification and sequencing of 16S rRNA	Alpha diversity ↑, Betadiversity distinguished Hp+ and Hp-, Haemophilus ↑, Neisseria ↑, Prevotella pallens ↑, Prevotella 7 ↑, Streptococcus ↑, Ralstonia ↓	2020	Uruguay
Alterations in the human gut microbiome associated with Helicobacter pylori infection	Wang D, Li Y, Zhong H, Ding Q, Lin Y, Tang S, Zong Y, Wang Q, Zhang X, Yang H, Wang R, Liu X. Alterations in the human gut microbiome associated with Helicobacter pylori infection. FEBS Open Bio. 2019 Sep;9(9):1552-1560. doi: 10.1002/2211-5463.12694. Epub 2019 Aug 10. PMID: 31250988; PMCID: PMC6724102.	313	128 vs 185	20-66	Stool	Not investigated	Shotgun metagenomic sequencing	Alpha diversity *, Betadiversity distinguished Hp+ and Hp-, Prevotella copri ↑, Bacteroides ↓, Enterobacter cloacae ↑, Klebsiella pneumoniae ↑, Sutterella wadsworthensis ↓, B. vulgatus ↓, E. coli ↓	2019	China
Helicobacter pylori infection affects the human gastric microbiome, as revealed by metagenomic sequencing	Wang D, Zhang T, Lu Y, Wang C, Wu Y, Li J, Tao Y, Deng L, Zhang X, Ma J. Helicobacter pylori infection affects the human gastric microbiome, as revealed by metagenomic sequencing. FEBS Open Bio. 2022 Jun;12(6):1188-1196. doi: 10.1002/2211-5463.13390. Epub 2022 Mar 25. PMID: 35243810; PMCID: PMC9157398.	96	Not Reported	22-72	Gastric biopsy	+	Shotgun metagenomic sequencing	Alpha diversity ↓, Proteobacteria ↑, Betadiversity distinguished Hp+ and Hp-, Stenotrophomonas maltophilia↓ , Stenotrophomonas unclassified ↓, Variovorax unclassified ↓, Chryseobacterium unclassified ↓, Comamonas unclassified ↓, Pseudomonas stutzeri ↓	2022	China
Characterization of gut microbiome and metabolome in Helicobacter pylori patients in an underprivileged community in the United States	White B, Sterrett JD, Grigoryan Z, Lally L, Heinze JD, Alikhan H, Lowry CA, Perez LJ, DeSipio J, Phadtare S. Characterization of gut microbiome and metabolome in Helicobacter pylori patients in an underprivileged community in the United States. World J Gastroenterol. 2021 Sep 7;27(33):5575-5594. doi: 10.3748/wjg.v27.i33.5575. PMID: 34588753; PMCID: PMC8433610.	35	19 vs 16	18-70	Stool	+	16S rRNA gene sequencing	Alpha diversity ↓, Proteobacteria ↑, Betadiversity distinguished Hp+ and Hp-, Atopobium ↑, Gemellaceae ↑, Micrococcaceae ↑, Gemellales ↑, Rothia (R. mucilaginosa) ↑, Verrucomicrobia (mainly Akkermansia muciniphila) ↓	2021	US
The impact of Helicobacter pylori infection, eradication therapy and probiotic supplementation on gut microenvironment homeostasis: An open-label, randomized clinical trial	Chen L, Xu W, Lee A, He J, Huang B, Zheng W, Su T, Lai S, Long Y, Chu H, Chen Y, Wang L, Wang K, Si J, Chen S. The impact of Helicobacter pylori infection, eradication therapy and probiotic supplementation on gut microenvironment homeostasis: An open-label, randomized clinical trial. EBioMedicine. 2018 Sep;35:87-96. doi: 10.1016/j.ebiom.2018.08.028. Epub 2018 Aug 23. PMID: 30145102; PMCID: PMC616…	70	70 vs 35	27-57	Stool	+	16sRNA sequencing	Results in Hp + patients without eradication treatment: Richness ↑, Diversity ↑, No ⬆️ or ⬇️ in abundances of Bifidobacterium, Lactobacillus, Clostridium butyricum, Faecalibacterium prausnitzii, and Akkermansia muciniphila (*)	2018	China
