# Supplementary material for: The impact of Helicobacter pylori infection and eradication therapies on gut microbiota: a systematic review of microbial dysbiosis and its implications in gastric carcinogenesis
Source: Front Cell Infect Microbiol. 2025 Jul 7;15:1592977. doi: 10.3389/fcimb.2025.1592977 (PMC12277284; doi:10.3389/fcimb.2025.1592977)
Supplement: Supplementary file 7 [file Table7.xlsx]

## Sheet: Table2
Summary of studies evaluating the gut microbiota of Hp+ patients after different treatments ( Legend: ↑: increase, ↓: decrease, * : no signficant change, ↔: restored, ≈: almost fully restored, White: Treatments without probiotics studies, Yellow: Treatments with probiotics studies)
Title	Article Reference	Total Population sample with complete follow-up N=	Age in yrs (Range)	Sample Type	Eradication Regimen 1 n=	Eradication Regimen 2 n=	Eradication Regimen 3 n=	Method Used for taxonomic analysis	Alterations of gut microbiota after the completion each regimen	Main Results of the comparative analysis of gut microbiota between therapy regimens	Year	Country
Long-term changes of gut microbiota, antibiotic resistance, and metabolic parameters after Helicobacter pylori eradication: a multicentre, open-label, randomised trial	Liou JM, Chen CC, Chang CM, Fang YJ, Bair MJ, Chen PY, Chang CY, Hsu YC, Chen MJ, Chen CC, Lee JY, Yang TH, Luo JC, Chen CY, Hsu WF, Chen YN, Wu JY, Lin JT, Lu TP, Chuang EY, El-Omar EM, Wu MS; Taiwan Gastrointestinal Disease and Helicobacter Consortium. Long-term changes of gut microbiota, antibiotic resistance, and metabolic parameters after Helicobacter pylori eradication: a multicentre, open-…	1214	41-66	Stool	Triple therapy for 14 days (T14) n= 408	Concomitant therapy for 10 days (C10) n=410	Bismuth quadruple therapy for 10 days (BQ10) n=396	16sRNA sequencing	T14: At week 2: Alpha diversity ↓, Beta diversity was significant, Fusobacteria ↓ At week 8, yr 1: Alpha diversity ↔, Beta diversity ↔, Fusobacteria ↔ C10: Alpha Diversity: ↓ at week 2, week 8, and yr 1. Beta Diversity: Significant at week 2, week 8, ↔ at yr 1. Phylum-Level Changes: Week 2: Bacteroidetes ↓, Firmicutes ↓, Fusobacteria ↓, Proteobacteria ↑. Week 8 and Yr 1: Bacteroidetes ↔, Firmicut…	At week 2, week 8, yr 1: Alpha diversity C10-BQ10< T14 At week 2, week 8, yr 1: Beta Diversity distiguished the 3 treatment groups	2019	Taiwan
Second-line levofloxacin-based quadruple therapy versus bismuth-based quadruple therapy for Helicobacter pylori eradication and long-term changes to the gut microbiota and antibiotic resistome: a multicentre, open-label, randomised controlled trial	Liou JM, Jiang XT, Chen CC, Luo JC, Bair MJ, Chen PY, Chou CK, Fang YJ, Chen MJ, Chen CC, Lee JY, Yang TH, Yu CC, Kuo CC, Chiu MC, Chen CY, Shun CT, Hu WH, Tsai MH, Hsu YC, Tseng CH, Chang CY, Lin JT, El-Omar EM, Wu MS; Taiwan Gastrointestinal Disease and Helicobacter Consortium. Second-line levofloxacin-based quadruple therapy versus bismuth-based quadruple therapy for Helicobacter pylori eradic…	560	42-68	Stool	Levofloxacin-based quadruple therapy for 14 days (EAML14) n=280	Bismuth-based quadruple therapy for 10 days (BQ10) n=280	N/A	Shotgun metagenomic sequencing and 16S rRNA gene sequencing.	Genus-Level Analysis: EAML14: Alpha Diversity: ↓ at week 2, week 8 ↔ at 1 yr Beta Diversity: Significant at week 2, week 8 ↔ at 1 yr BQ10: Alpha diversity: ↓ at week 2, week8, yr 1 Beta diversity: Significant at week 2, week8, yr 1 Species-Level Analysis: EAML14: Alpha Diversity: ↓ at week 2 ↔ at week 8 ↔ at 1 yr Beta Diversity: Significant at week 2 ↔ at week 8 ↔ at 1 yr BQ10: Alpha Diversity: ↓…	At week 8, yr 1: Alpha diversity BQ10< EAML14 At week 2, week 8, yr 1: Beta Diversity distiguished the 2 treatment groups	2023	Taiwan
Changes in the intestinal microflora of children with Helicobacter pylori infection and after Helicobacter pylori eradication therapy	Lou JG, Chen J, Huang XL, Zhao ZY. Changes in the intestinal microflora of children with Helicobacter pylori infection and after Helicobacter pylori eradication therapy. Chin Med J (Engl). 2007 May 20;120(10):929-31. PMID: 17543185.	36	3-14	Stool	Omeprazole, amoxicillin and clarithromycin.	N/A	N/A	Quantitative bacteriological culture technique	After 1 month: Bifidobacterium ↓ Lactobacillus ↓ Bacteroides ↓ Enterobacteriaceae ↑ Clostridium perfringens ↓	N/A	2007	China
The impact of Helicobacter pylori infection, eradication therapy and probiotic supplementation on gut microenvironment homeostasis: An open-label, randomized clinical trial	Chen L, Xu W, Lee A, He J, Huang B, Zheng W, Su T, Lai S, Long Y, Chu H, Chen Y, Wang L, Wang K, Si J, Chen S. The impact of Helicobacter pylori infection, eradication therapy and probiotic supplementation on gut microenvironment homeostasis: An open-label, randomized clinical trial. EBioMedicine. 2018 Sep;35:87-96. doi: 10.1016/j.ebiom.2018.08.028. Epub 2018 Aug 23. PMID: 30145102; PMCID: PMC616…	70	27-57	Stool	Bismuth-based quadruple therapy for 14 days (BQT14) n=35	Quadruple therapy supplemented with Clostridium butyricum for 14 days (BQT-C.b14) n=35	N/A	16sRNA sequencing	BQT14: Phyla Level Changes: At week 2: ↓ Firmicutes, Bacteroidetes, Verrucomicrobia, Lentisphaerae ↑ Proteobacteria, Cyanobacteria At week 8: ↔ Firmicutes, Bacteroidetes, Verrucomicrobia, Lentisphaerae, Proteobacteria, Cyanobacteria B/F Ratio: ↓ at week 2 ↑ at week 8 Family Level: At week 2: ↓ Lachnospiraceae, Ruminococcaceae At week 8: ↔ Genus & Species Level: At week 2: ↑ Enterobacteriaceae, Le…	Both groups: Alpha Diversity: ↓ at 2 weeks, 6 weeks Not completely recovered by week 8 Beta Diversity: Significant at week 2 ↔ at week 8 B/F Ratio: Both groups: At week 2 ↓ At week 8 BQT-C.b14 > BAT14 Taxa Changes: At week 2: BQT-C.b14: ↓ Fusobacterium ↑ C. butyricum, Haemophilus ↓ BQT14: Lactococcus raffinolactis ↑, Lactobacillus sakei ↑ Acinetobacter baumannii NIPH60 ↑, Neisseria ↑ At week 8: M…	2018	China
Dynamic changes in the gut microbiota after bismuth quadruple therapy and high- dose dual therapy for Helicobacter pylori eradication	Chen J, Zhang Y, Min H, Zhi J, Ma S, Dong H, Yan J, Chi X, Zhang X, Yang Y. Dynamic changes in the gut microbiota after bismuth quadruple therapy and high-dose dual therapy for Helicobacter pylori eradication. Helicobacter. 2024 Mar-Apr;29(2):e13077. doi: 10.1111/hel.13077. PMID: 38682268.	78	28-59	Stool	High-dose dual therapy for 14 days (HDDT) n=41	Bismuth quadruple therapy for 14 days (BQT) n=37	N/A	16sRNA sequencing	BQT: Alpha Diversity: ↓ at week 2 ↓ at week 12 Beta Diversity: Significant at week 2 Significant at week 12 Phylum-Level Changes: Week 2: Firmicutes ↓ Bacteroidetes ↓ Actinobacteria ↓ Proteobacteria ↑ Week 12: Firmicutes ↔, Proteobacteria ↑, Klebsiella pneumoniae ↑, E. fergusonii ↑, Enterococcus faecium ↑, Klebsiella oxytoca ↑, Enterococcus faecalis ↑ F. prausnitzii ↓, Anaerobutyricum hallii ↓, B…	Alpha Diversity: No significant differences prior to therapy ↓ at week 2 in BQT group Not fully recovered in BQT group by week 14 Beta Diversity: No difference at baseline ↑ at week 2 in BQT vs. HDDT group Partial recovery in BQT at week 14, less than HDDT Phylum Level Changes: At week 2: ↑ Proteobacteria ↓ Firmicutes, Bacteroidetes in both groups At week 14: No significant difference in HDDT Fir…	2024	China
Effect of Combined Probiotics on the Intestinal Ecosystem during Triple Therapy for Eradication of Helicobacter Pylori	Liang Yang , Xinying Zhu , Wenjuan Zhao , Junmin Wang. Effect of Combined Probiotics on the Intestinal Ecosystem during Triple Therapy for Eradication of Helicobacter Pylori. Journal of Biological Regulators and Homeostatic Agents. 2023, 37(2): 1075-1080 https://doi.org/10.23812/j.biol.regul.homeost.agents.20233702.109	120	38.-57	Stool	Standard triple therapy (STT) for 14 days n=60	Triple therapy plus Bacillus subtilis + Enterococcus faecium enteric-soluble capsules (TT+) for 14 days n=60	N/A	16s rDNA sequencing	N/A	At Baseline* At week 2: Enterococcus, Enterobacter: (TT+) < (STT) Lactobacillus, Bifidobacterium, Bacteroidetes, Clostridium, total bacteria: (TT+) > (STT)	2023	China
Lower impact of vonoprazan–amoxicillin dual therapy on gut microbiota for Helicobacter pylori eradication	Horii T, Suzuki S, Takano C, Shibuya H, Ichijima R, Kusano C, Ikehara H, Gotoda T. Lower impact of vonoprazan-amoxicillin dual therapy on gut microbiota for Helicobacter pylori eradication. J Gastroenterol Hepatol. 2021 Dec;36(12):3314-3321. doi: 10.1111/jgh.15572. Epub 2021 Jun 20. PMID: 34107551.	43	26-78	Stool	Vonoprazan and low-dose amoxicillin regimen or 7 days (VA-dual therapy) n=19	Vonoprazan-based triple therapy (VAC-triple therapy) n=24	N/A	16sRNA sequencing	VAC-triple Therapy: Alpha Diversity: ↓ 1 week after therapy ↓ 8 weeks after therapy (not restored to baseline) Beta Diversity: Significant difference at week 1, week 8 Actinobacteria: ↓ at 1 week ↓ 8 weeks not restored to baseline) Coriobacteriaceae Family: ↓ at 1 week ↓ at 8 weeks (not restored to baseline) Collinsella : ↓ at 1 week ↓ at 8 weeks (not restored to baseline) Streptococcaceae Family…	N/A	2021	Japan
Efficacy of Clostridium butyricum preparation concomitantly with Helicobacter pylori eradication therapy in relation to changes in the intestinal microbiota	Imase K, Takahashi M, Tanaka A, Tokunaga K, Sugano H, Tanaka M, Ishida H, Kamiya S, Takahashi S. Efficacy of Clostridium butyricum preparation concomitantly with Helicobacter pylori eradication therapy in relation to changes in the intestinal microbiota. Microbiol Immunol. 2008 Mar;52(3):156-61. doi: 10.1111/j.1348-0421.2008.00026.x. PMID: 18402597.	19	32-69	Stool	H. pylori eradication therapy without concomitant admin istration of CBM588 for 1 week (Group A) n=7	H. pylori eradication therapy with concomitant administration of a regular dose of CBM588 for 1 week (Group B) n=7	H. pylori eradication therapy with concomitant adminis tration of a double dose of CBM588 for 1 week (Group C) n=5	Culture	Group A: At 3 days: Lactobacilli ↓ , bifidobacteria ↓, obligate anaerobe ↓ At 1 week: Lactobacilli ↓ , bifidobacteria ↓, obligate anaerobe ↔ Group B: At 3 days: Lactobacilli *, bifidobacteria ↓, obligate anaerobe* At 1 week: Lactobacilli *, bifidobacteria ↓, obligate anaerobe* Group C: At 3 days: Bifidobacteria *, obligate anaerobe* At 1 week: Bifidobacteria ↔, obligate anaerobe ↔, Other General …	C. difficile toxin A detection rate: Group A: 29% Group B: 14% Group C: 0%	2008	Japan
Saccharomyces boulardii combined with triple therapy alter the microbiota in the eradication of Helicobacter pylori infection	Zhang Y, Lu B, Dong Y, Zhang Y, Du Q, Chen Y, Zhang Z. Saccharomyces boulardii combined with triple therapy alter the microbiota in the eradication of Helicobacter pylori infection. Sci Rep. 2024 Jun 7;14(1):13152. doi: 10.1038/s41598-024-63894-z. PMID: 38849408; PMCID: PMC11161611.	144	38-61	Stool	Saccharomyces boulardii powder + triple therapy For 10 days, only Saccharomyces boulardii was given for 14 days (SRAC) n=48	Bismuth quadruple therapy for 10 days (BRAC) n=48	Triple Therapy for 10 days (RAC) n=48	16S rRNA gene amplicon pyrosequencing	N/A	Diversity: At week 2: BRAC ↓ > SRAC-RAC ↓ At week 6: BRAC ↑ > SRAC-RAC ↑ Richness: RAC< SRAC-BRAC At the phylum level: Firmicutes: At week 2: SRAC ↓ , BRAC ↓, RAC ↑ At week 6: SRAC ↔, BRAC ↔, RAC ↑ Bacteroidota, Proteobacteria, and Fusobacteria: At week 2: SRAC ↓, RAC ↓, BRAC ↑ At week 6: SRAC ↔, RAC ↔, BRAC ↓ At the genus level: SRAC: At week 2: Proteiniphilum ↑, Anaerofustis ↑ Helicobacter ↓, M…	2024	China
Changes in the gut microbiota composition and the plasma ghrelin level in patients with Helicobacter pylori-infected patients with eradication therapy	Yanagi H, Tsuda A, Matsushima M, Takahashi S, Ozawa G, Koga Y, Takagi A. Changes in the gut microbiota composition and the plasma ghrelin level in patients with Helicobacter pylori-infected patients with eradication therapy. BMJ Open Gastroenterol. 2017 Nov 26;4(1):e000182. doi: 10.1136/bmjgast-2017-000182. PMID: 29225907; PMCID: PMC5717420.	20	42-80	Stool	Triple therapy for 1 week n= 20	N/A	N/A	16sRNA sequencing	At 1 week: Anaerobes ↓ , Bacteroidetes ↑ , Archaea ↑, Actinobacteria ↓, Proteobacteria ↓ , Firmicutes* At 3 months: Alpha Diversity*, Anaerobes ↔, Bacteroidetes ↑ , Actinobacteria ↓ , Firmicutes*, Bifidobacterium ↓, Faecalibacterium prausnitzii ↑ B:F ratio: ↑	N/A	2017	Japan
Effect of Clostridium butyricum on fecal flora in Helicobacter pylori eradication therapy	Shimbo I, Yamaguchi T, Odaka T, Nakajima K, Koide A, Koyama H, Saisho H. Effect of Clostridium butyricum on fecal flora in Helicobacter pylori eradication therapy. World J Gastroenterol. 2005 Dec 21;11(47):7520-4. doi: 10.3748/wjg.v11.i47.7520. PMID: 16437727; PMCID: PMC4725182.	35	41-64	Stool	Triple therapy for 1 week (Group 1) n= 17	Triple therapy supplemented with CBM 7 d ahead of the triple therapy (Group 2) n=18	N/A	Culture	N/A	Obligate anaerobes: Group 1: On day 2, 4, 8, and 15: ↓ On day 22: ↔ Group 2: No significant change Bifidobacterium: Group 1: On day 2, 4, 8: ↓ Group 2: Only ↓ on day 4 E. coli: Group 1: On day 4, 8: ↓ Group2: On day 4, 8: E.coli* Klebsiella , Enterobacter: Grpup1: On day 2, 4, 8, and 15: ↑ Group2: Klebsiella* , Enterobacter* Lactobacilli: ↓ in group 1 and 2 On day 22: All bacterial groups recover…	2005	Japan
Effect of Lactobacillus acidophilus and Bifidobacterium bifidum supplementation to standard triple therapy on Helicobacter pylori eradication and dynamic changes in intestinal flora	Wang YH, Huang Y. Effect of Lactobacillus acidophilus and Bifidobacterium bifidum supplementation to standard triple therapy on Helicobacter pylori eradication and dynamic changes in intestinal flora. World J Microbiol Biotechnol. 2014 Mar;30(3):847-53. doi: 10.1007/s11274-013-1490-2. PMID: 24233772.	88	7-8	Stool	Standard triple therapy + probiotics of L. acidophilus and B. bifidum for 2 weeks followed by taking probiotics for another 4 weeks (Group A) n=43	Standard triple anti-H. pylori therapy for 6 weeks. (Group B) n=45	N/A	16sRNA sequencing	Group A: Bifidobacterium bifidum* at 2 and 6 weeks Lactobacillus acidophilus* at 2 and 6 weeks Escherichia coli * at 2 and 6 weeks Group B: Bifidobacterium bifidum ↓ at week 2, at week 6 ↔ Lactobacillus acidophilus ↓, at 6 weeks ↔ Escherichia coli ↑ at 2 weeks, at 6 weeks ↔	At 2 weeks: B. bifidum: Group A > Group B L. acidophilus: Group A > Group B E.coli: Group A < Group B	2014	China
Gut Microbiome Shotgun Sequencing in Assessment of Microbial Community Changes Associated with H. pylori Eradication Therapy	Khusnutdinova, D., Grigoryeva, T., Abdulkhakov, S. et al. Gut Microbiome Shotgun Sequencing in Assessment of Microbial Community Changes Associated with H. pylori Eradication Therapy. BioNanoSci. 6, 585–587 (2016). https://doi.org/10.1007/s12668-016-0285-y	74	N/A	Stool	Triple therapy accompanied by bismuth subsalicylate for 14 days	N/A	N/A	Shotgun metagenomic sequencing	After 2 weeks: Genera: Bacteroides ↑ Escherichia ↑ Bifidobacterium ↓ Eubacterium ↓	N/A	2016	Russia
H. pylori eradication with antibiotic treatment causes changes in glucose homeostasis related to modifications in the gut microbiota	Martín-Núñez GM, Cornejo-Pareja I, Coin-Aragüez L, Roca-Rodríguez MDM, Muñoz-Garach A, Clemente-Postigo M, Cardona F, Moreno-Indias I, Tinahones FJ. H. pylori eradication with antibiotic treatment causes changes in glucose homeostasis related to modifications in the gut microbiota. PLoS One. 2019 Mar 14;14(3):e0213548. doi: 10.1371/journal.pone.0213548. PMID: 30870471; PMCID: PMC6417676.	40	34--60	Stool	Triple Therapy for 10 days n=40	N/A	N/A	16sRNA sequencing	After 2 months: Rikenellaceae , Butyricimonas, E. biforme ↓ B. Fragilis ↑, Megamonas ↑ Bifidobacterium ↓, B. longum ↓, B. adolescentis ↓ , Firmicutes ↓, Proteobacteria ↓ Streptococcaceae ↓, Streptococcus ↓, Turicibacteraceae ↓, Turicibacter ↓, Ruminococcaceae ↓, Oscillospira ↓, Oxalobacteriaceae ↓, Oxalobacter, O. Formigenes ↓ Enterobacteriaceae ↓	N/A	2019	Spain
H. pylori Eradication Treatment Alters Gut Microbiota and GLP-1 Secretion in Humans	Cornejo-Pareja I, Martín-Núñez GM, Roca-Rodríguez MM, Cardona F, Coin-Aragüez L, Sánchez-Alcoholado L, Gutiérrez-Repiso C, Muñoz-Garach A, Fernández-García JC, Moreno-Indias I, Tinahones FJ. H. pylori Eradication Treatment Alters Gut Microbiota and GLP-1 Secretion in Humans. J Clin Med. 2019 Apr 4;8(4):451. doi: 10.3390/jcm8040451. PMID: 30987326; PMCID: PMC6517938.	40	41-49	Stool	Triple Therapy for 10 days n=40	N/A	N/A	16sRNA sequencing	After 2 months: alpha diversity ↓, Richness ↓ Actinobacteria ↓	N/A	2019	Spain
The impact of Helicobacter pylori infection and eradication therapy containing minocycline and metronidazole on intestinal microbiota	Cui MY, Cui ZY, Zhao MQ, Zhang MJ, Jiang QL, Wang JJ, Lu LG, Lu YY. The impact of Helicobacter pylori infection and eradication therapy containing minocycline and metronidazole on intestinal microbiota. BMC Microbiol. 2022 Dec 29;22(1):321. doi: 10.1186/s12866-022-02732-6. PMID: 36581836; PMCID: PMC9798553.	20	32-43	Stool	Quadruple eradication therapy for 14 days n= 20	N/A	N/A	16sRNA sequencing	At 2 weeks: Entercoccus ↑, Alpha Diversity ↑, Beta Diversity is significant At 42 days: Entercoccus ↓, Muribaculaceae ↓, Alpha Diversity *, Beta Diversity *	N/A	2022	China
Probiotics modulate gastrointestinal microbiota after Helicobacter pylori eradication: A multicenter randomized double-blind placebo-controlled trial	He C, Xie Y, Zhu Y, Zhuang K, Huo L, Yu Y, Guo Q, Shu X, Xiong Z, Zhang Z, Lyu B, Lu N. Probiotics modulate gastrointestinal microbiota after Helicobacter pylori eradication: A multicenter randomized double-blind placebo-controlled trial. Front Immunol. 2022 Nov 8;13:1033063. doi: 10.3389/fimmu.2022.1033063. PMID: 36426355; PMCID: PMC9679295.	249	18-65	Gastric mucosa , Stool	Bismuth-containing quadruple therapy for 14 days combined with probiotics for 4 weeks (Group A) n= 127	Placebo: Bismuth-containing quadruple therapy for 14 days combined with starch for 4 weeks (Group B) n=122	N/A	16sRNA sequencing	GUT MICROBIOTA: Both Group A and Group B: Alpha diversity ↓ at week 2, ↑ at week 4 and maintained levels at 1 yr Beta Diversity is significant at week 2 At the phylum level: At week 2: Proteobacteria ↑, Bacteroidetes ↓, Firmicutes ↓, Actinobacteria ↓ At week4, week 10: Proteobacteria ↔ , Bacteroidetes ↔ , Firmicutes ↔ , Shigella ↑, Enterobacteriaceae ↑ GASTRIC MICROBIOTA: Group A: Alpha Diversity…	GUT MICROBIOTA: At All Times: Alpha Diversity: Group A and Group B: * At week 2: Beta Diversity: Group A and Group B: * At week 4: Beta Diversity: Group A < Group B At week 10: Beta Diversity: Group A and Group B: * Proteobacteria: Group A < Group B At week2: Shigella , Enterobacteriaceae : Group A < Group B Bacteroides: Group A > Group B At week 4 till week 26: Recovery of all bacteria GASTRIC M…	2022	China
Helicobacter pylori eradication with bismuth quadruple therapy leads to dysbiosis of gut microbiota with an increased relative abundance of Proteobacteria and decreased relative abundances of Bacteroidetes and Actinobacteria	Hsu PI, Pan CY, Kao JY, Tsay FW, Peng NJ, Kao SS, Wang HM, Tsai TJ, Wu DC, Chen CL, Tsai KW; Taiwan Acid-related Disease (TARD) Study Group. Helicobacter pylori eradication with bismuth quadruple therapy leads to dysbiosis of gut microbiota with an increased relative abundance of Proteobacteria and decreased relative abundances of Bacteroidetes and Actinobacteria. Helicobacter. 2018 Aug;23(4):e12…	11	36 -61	Stool	Bismuth quadruple therapy for 14 days n=11	N/A	N/A	16sRNA sequencing	Alpha Diversity: At week 2, week 8: ↓ At 1 yr: * Beta Diversity: At week 2, week 8: is signficiant At 1 yr: * At the Phylum-Level: At week2: Bacteroidetes ↓, Actinobacteria ↓, Verrucomicrobia ↓, Bacteroides ↓, Butyricimonas ↓, Odoribacter ↓, Wautersiella ↓, Prevotella ↓, Paraprevotella ↓, Clostridum ↓, Faecalibacterium ↓, Ruminococcus ↓, Blautia ↓, Oscillospira ↓, Coprococcus ↓, Dorea ↓, Dialiste…	N/A	2018	Taiwan
Gut microbiota changes related to Helicobacter pylori eradication with vonoprazan containing triple therapy among adolescents: a prospective multicenter study	Kakiuchi T, Yamamoto K, Imamura I, Hashiguchi K, Kawakubo H, Yamaguchi D, Fujioka Y, Okuda M. Gut microbiota changes related to Helicobacter pylori eradication with vonoprazan containing triple therapy among adolescents: a prospective multicenter study. Sci Rep. 2021 Jan 12;11(1):755. doi: 10.1038/s41598-020-80802-3. PMID: 33436953; PMCID: PMC7804423.	16	15-16	Stool	Triple therapy comprising 20 mg vonoprazan fumarate for 7 days n=16	N/A	N/A	16 s rDNA gene sequencing	At 1 week: Alpha Diversity ↓ , Beta Diversity*, Actinobacteria ↓, Coriobacteriia ↓, Coriobacteriaceae ↓ After 8, and 12 weeks: All Recovered	N/A	2021	Japan
Impact of Helicobacter pylori eradication on the gastric microbiome	Mao LQ, Zhou YL, Wang SS, Chen L, Hu Y, Yu LM, Xu JM, Lyu B. Impact of Helicobacter pylori eradication on the gastric microbiome. Gut Pathog. 2021 Oct 13;13(1):60. doi: 10.1186/s13099-021-00460-2. PMID: 34645495; PMCID: PMC8513236.	40	38-67	Gastric Biopsy	Bismuth quadruple therapy for 14 days n= 40	N/A	N/A	16 s rDNA gene sequencing	At 2 weeks: Actinobacteria ↑, Relative abundance ↓, alpha divesity ↓, taxa ↓ At 4 weeks: Incomplete Recovery	N/A	2021	China
Shifts in the Human Gut Microbiota Structure Caused by Quadruple Helicobacter pylori Eradication Therapy	Olekhnovich EI, Manolov AI, Samoilov AE, Prianichnikov NA, Malakhova MV, Tyakht AV, Pavlenko AV, Babenko VV, Larin AK, Kovarsky BA, Starikova EV, Glushchenko OE, Safina DD, Markelova MI, Boulygina EA, Khusnutdinova DR, Malanin SY, Abdulkhakov SR, Abdulkhakov RA, Grigoryeva TV, Kostryukova ES, Govorun VM, Ilina EN. Shifts in the Human Gut Microbiota Structure Caused by Quadruple Helicobacter pylor…	40	34-61	Stool	Bismuth quadruple therapy + Lactulose (prebiotic) for 14 days n= 40	N/A	N/A	Whole Genome Sequencing	After 2 days: Alpha Diversity ↓, Bifidobacteriacea ↓, Coriobacteriacea ↓, Peptostreptococcaceae ↓, Erysipelotrichaceae ↓, Eubacteriaceae ↓, Lachnospiraceae ↓, Streptococcaceae ↓, Ruminococcaceae ↓, Enterobacteriaceae ↑, Porphyromonadaceae ↑, Bacteroidaceae ↑, Rikenellaceae ↑, Clostridiaceae ↑, Oscillospiracea ↑, Bifidobacterium (adolescentis) ↓, Enterococcus (faecium) ↑, Synergistia ↓, Verrucomic…	N/A	2019	Russia
The Effect of Probiotics on Gut Microbiota during the Helicobacter pylori Eradication: Randomized Controlled Trial	Oh B, Kim BS, Kim JW, Kim JS, Koh SJ, Kim BG, Lee KL, Chun J. The Effect of Probiotics on Gut Microbiota during the Helicobacter pylori Eradication: Randomized Controlled Trial. Helicobacter. 2016 Jun;21(3):165-74. doi: 10.1111/hel.12270. Epub 2015 Sep 23. PMID: 26395781.	20	45-56	Stool	Standard triple therapy for 2 weeks (Group 1) n=10	Standard therapy and probiotics sup plementation for 2 weeks (Group 2) n=10	N/A	16S rRNA gene pyrosequencing.	After 2 weeks: In Group1: The composition of the microbiota in all subjects in the antibiotics group were significantly changed after treatment. Group 2: In Subject 13: Firmicutes ↓, Proteobacteria ↑ In Subject 18: Bacteroidetes ↓, Firmicutes ↑, Proteobacteria ↑	After 2 weeks: At the phylum level: In both Group 1 and Group 2: Firmicutes ↓, Proteobacteria ↑ The changed proportions of the phyla: Group 1 > Group 2 At the genus level: The changed proportions of the phyla: Group 1 > Group 2	2016	Korea
The Effect of Probiotics Supplementation on Gut Microbiota After Helicobacter pylori Eradication: A Multicenter Randomized Controlled Trial	Tang B, Tang L, Huang C, Tian C, Chen L, He Z, Yang G, Zuo L, Zhao G, Liu E, Wang S, Lin H, He J, Yang S. The Effect of Probiotics Supplementation on Gut Microbiota After Helicobacter pylori Eradication: A Multicenter Randomized Controlled Trial. Infect Dis Ther. 2021 Mar;10(1):317-333. doi: 10.1007/s40121-020-00372-9. Epub 2020 Dec 3. PMID: 33270205; PMCID: PMC7955021.	151	33-55	Stool	BQT for 14 days + Enterococcus faecium and Bacillus subtilis for 4 weeks (Group A) n=77	BQT for 14 days + Placebo: maltodextrin for 4 weeks (Group B) n=74	N/A	16 s rDNA gene sequencing	Group A: At 2 weeks, 4 weeks: Alpha Diversity ↓ At 8 weeks: ↔ At weeks 2, 4, 6, 8: Beta Diversity ↑ Group B: At 2 weeks, 4 weeks: Alpha Diversity ↓ At 8 weeks: ↔ At weeks 2, 4, 6, 8: Beta Diversity ↑ At the phylum level: In both Groups: Proteobacteria ↑, Firmicutes ↓, Bacteroidetes ↓, (B:F) ↓ at week 2 At weeks 4,6,8: No Signifcant change was observed At genus level: In both Groups: Shigella ↑, K…	Alpha Diversity: At weeks 2, 4, 6, 8: NO signficicant difference between Group A and Group B Beta Diversity: At week 2, week4: Distinguished both goups	2021	China
The Eradication of Helicobacter pylori Was Significantly Associated with Compositional Patterns of Orointestinal Axis Microbiota	Tawfik SA, Azab M, Ramadan M, Shabayek S, Abdellah A, Al Thagfan SS, Salah M. The Eradication of Helicobacter pylori Was Significantly Associated with Compositional Patterns of Orointestinal Axis Microbiota. Pathogens. 2023 Jun 15;12(6):832. doi: 10.3390/pathogens12060832. PMID: 37375522; PMCID: PMC10303999.	15	32-62	Stool	Triple Therapy for 14 days n=15	N/A	N/A	16S rRNA gene pyrosequencing.	After 2 months: Faecalibacterium ↑, Catenibacterium ↑, Methanobrevibacter ↑, Porphyromonas ↑, Rothia ↑, Carya_cathayensis ↑, Dialiaster ↑, Bacteroides ↑, Prevotella↑, Rothia, Romboutsia ↑, Lactobacillus v ↑, TM7_p_Lleptotichia ↑, Euryarchaeota ↑, Cyanobacteria ↑ Clostridium_sensu ↑, Blautia ↑, Eubacterium_coprostangolins ↑, Bifidobacterium ↑, Firmicutes ↓, Actinobacteria ↓, Proteobacteria ↓, Verr…	N/A	2023	Egypt
Effect of fucoidan on gut microbiota and its clinical efficacy in Helicobacter pylori eradication: A randomized controlled trial	Wang S, Tian ZB, Chen JW, Cong PS, Ding XL, Zhang CP, Yin XY, Yang L, Jing X, Mao T, Li XY, Sun ZY, Jiang JJ, Yu YN. Effect of fucoidan on gut microbiota and its clinical efficacy in Helicobacter pylori eradication: A randomized controlled trial. J Dig Dis. 2023 Aug-Sep;24(8-9):461-471. doi: 10.1111/1751-2980.13215. Epub 2023 Sep 9. PMID: 37548312.	90	32-47	Stool	Standard quadruple therapy for 14 days (SQ) n=30	SQT for 14 days +fucoidan for 4 weeks (SF) n=30	Fucoidan for 6 weeks + sequential SQT for 14 days (FS) n=30	16 s rDNA gene sequencing	(SQ): At 4 weeks: Alpha Diversity* At 6 weeks: Beta Diversity* At 6 weeks: Bacteroidetes (*) Firmicutes (*) Proteobacteria (*) Fusobacteria (*) Armatimonadetes (↑) Nitrospirae (↑) Fibrobacteres (↑) Prevotella (↓) Bilophila (↓) Lactobacillus (↓) Desulfovibrio (↓) Peptostreptococcus (conditional pathogen) (↓) Ruminococcus (↑) Clostridium (beneficial bacteria) (↑) Butyricimonas (↓) Megasphaera (↓) (…	At 6 weeks: Beta Diversity * among the 3 groups Ruminococcus (↑ in FS vs. SQ and SF) Lachnobacterium (↑ in FS vs. SQ and SF) Anaerostipes (↑ in FS vs. SQ and SF) Eubacterium (↑ in FS vs. SQ and SF)	2023	China
The Effect of Quadruple Therapy with Polaprezinc or Bismuth on GutMicrobiota after Helicobacter pylori Eradication: A Randomized Controlled Trial	Wu D, Li X, Li T, Xie W, Liu Y, Tan Q, Wu W, Sun Z, Chen T, Jiang H, Li J, Qin J, Zhao Y, Chen W. The Effect of Quadruple Therapy with Polaprezinc or Bismuth on Gut Microbiota after Helicobacter pylori Eradication: A Randomized Controlled Trial. J Clin Med. 2022 Nov 29;11(23):7050. doi: 10.3390/jcm11237050. PMID: 36498624; PMCID: PMC9739995.	61	40-69	Stool	Polaprezinc-containing therapy for 14 days (PQT) n=29	Bismuth-containing therapy for 14 days (BQT) n=32	N/A	16sRNA sequencing	After 4–8 weeks: Alpha diversity ↓ in BQT Alpha diversity* in PQT	At follow-up: Alpha diversity: BQT < PQT Beta Diversity distinguished both groups Parasutterella PQT > BQT	2022	China
Helicobacter pylori Eradication Causes Perturbation of the Human Gut Microbiome in Young Adults	Yap TW, Gan HM, Lee YP, Leow AH, Azmi AN, Francois F, Perez-Perez GI, Loke MF, Goh KL, Vadivelu J. Helicobacter pylori Eradication Causes Perturbation of the Human Gut Microbiome in Young Adults. PLoS One. 2016 Mar 18;11(3):e0151893. doi: 10.1371/journal.pone.0151893. PMID: 26991500; PMCID: PMC4798770.	17	18-30	Stool	Triple Therapy for 1 week	N/A	N/A	16sRNA sequencing	At the Phylym Level: At 6 months: Bacteroidetes: (↓) Firmicutes: (↑) Actinobacteria: (↓) Proteobacteria: (↓) Verrucomicrobia: (↑) At 12 months: Firmicutes: (↑) Bacteroidetes: (↓) Actinobacteria: (↑) Proteobacteria: (↑) Fusobacteria: (↑) Verrucomicrobia:(≈) At 18 Months: Bacteroidetes, Firmicutes: Highest abundance Proteobacteria: (↑) Actinobacteria: (↑) Verrucomicrobia: (↑) Fusobacteria: (↔) Chan…	N/A	2016	Malaysia
