# Supplementary material for: The impact of Helicobacter pylori infection and eradication therapies on gut microbiota: a systematic review of microbial dysbiosis and its implications in gastric carcinogenesis
Source: Front Cell Infect Microbiol. 2025 Jul 7;15:1592977. doi: 10.3389/fcimb.2025.1592977 (PMC12277284; doi:10.3389/fcimb.2025.1592977)
Supplement: Supplementary file 8 [file Table8.xlsx]

## Sheet: Table 3
Summary of Studies evaluating the Gut Microbiota Alterations in H. pylori Positive Patients Across Different Gastric Conditions
Article	Article Reference	Main Findings in H. pylori Positive Patients with different Gastric Conditions	Method Used for taxonomic analysis	Sample Type	Average Age (yrs)	Country	Year
Low Bifidobacterium Abundance in the Lower Gut Microbiota Is Associated With Helicobacter pylori-Related Gastric Ulcer and Gastric Cancer	Devi TB, Devadas K, George M, Gandhimathi A, Chouhan D, Retnakumar RJ, Alexander SM, Varghese J, Dharmaseelan S, Chandrika SK, Jissa VT, Das B, Nair GB, Chattopadhyay S. Low Bifidobacterium Abundance in the Lower Gut Microbiota Is Associated With Helicobacter pylori-Related Gastric Ulcer and Gastric Cancer. Front Microbiol. 2021 Feb 26;12:631140. doi: 10.3389/fmicb.2021.631140. PMID: 33717022; PM…	In Gastric Cancer patients: Higher diversity Phylum Actinobacteria Abundance: Lower Genus Bifidobacterium Abundance: Lower, especially in severe cases Genus Dialister & Prevotella Abundance: Higher Association with Severe Gastric Conditions: Significantly lower abundance of beneficial bacteria like Bifidobacterium	Metagenomic Analysis of 16s rRNA Gene Whole Genome Metagenome Analysis	Gastric Biopsies	48.5	India	2021
Differences in community structure of gastrointestinal tract between Helicobacter pylori positive patients and negative patients with gastric cancer	Ding J, Man YG, Deng X, Chen T. Differences in community structure of gastrointestinal tract between Helicobacter pylori positive patients and negative patients with gastric cancer. J Cancer. 2022 Mar 28;13(6):1905-1913. doi: 10.7150/jca.69873. PMID: 35399728; PMCID: PMC8990434.	In Gastric Cancer patients: Proteobacteria: Higher Cyanobacteria: Higher Akkermansia: Higher Streptococcus: Higher Bacteroides: Lower Bifidobacterium: Lower Faecalibacterium: Lower Roseburia: Lower Bacteroidetes: Lower Firmicutes: Lower Actinobacteria: Lower	16S rRNA high- throughput sequencing	Gastric Juice and Stool	45	China	2022
Characteristics of Gastric Mucosa‑Associated Microbiota in Patients with Early Gastric Cancer After Successful Helicobacter pylori Eradication	Nakano T, Dohi O, Takagi T, Naito Y, Fukui H, Miyazaki H, Yasuda T, Yoshida T, Azuma Y, Ishida T, Kitae H, Matsumura S, Takayama S, Mizuno N, Kashiwagi S, Mizushima K, Inoue R, Doi T, Hirose R, Inoue K, Yoshida N, Kamada K, Uchiyama K, Ishikawa T, Konishi H, Itoh Y. Characteristics of Gastric Mucosa-Associated Microbiota in Patients with Early Gastric Cancer After Successful Helicobacter pylori E…	In Early Gastric Cancer (EGC): Abundance of Bacteria (Genus Level): Decrease in Unclassified Oxalobacteraceae, Capnocytophaga, Haemophilus	16S rRNA Gene Sequencing	Gastric Biopsies	71	Japan	2023
Gastric microbiome profile throughout gastric carcinogenesis: beyond helicobacter	Pimentel-Nunes P, Barros A, Pita I, Miranda I, Conceição G, Borges-Canha M, Leite-Moreira AF, Libânio D, Dinis-Ribeiro M. Gastric microbiome profile throughout gastric carcinogenesis: beyond helicobacter. Scand J Gastroenterol. 2021 Jun;56(6):708-716. doi: 10.1080/00365521.2021.1902560. Epub 2021 Apr 29. PMID: 33915074.	In IM and ECG Groups: Bacterial Diversity and Richness: High in both groups ( EGC > IM) Firmicutes dominant in EGC Enterococcus unique to EGC group (10% prevalence) Gemella: Significant increase in EGC group Haemophilus more prevalent in EGC Streptococcus: Significant increase in EGC group Prevalent Streptococcus Species: S. anginosus, S. oralis, S. mitis: Higher in EGC group	16S rRNA Gene Sequencing	Gastric Biopsies	IM: 63 ECG: 70	Portugal	2021
Comparison of Helicobacter pylori positive and negative gastric cancer via multi-omics analysis	Shang F, Cao Y, Wan L, Ren Z, Wang X, Huang M, Guo Y. Comparison of Helicobacter pylori positive and negative gastric cancer via multi-omics analysis. mBio. 2023 Dec 19;14(6):e0153123. doi: 10.1128/mbio.01531-23. Epub 2023 Oct 17. PMID: 37846989; PMCID: PMC10746152.	Hp+ Gatsric Cancer in comparison to Hp- Gastric Cancer: At the Phylum Level: Proteobacteria, Actinobacteriota, Verrucomicrobiota: Higher At the Genus Level: Escherichia-Shigella, Bacteroides, Enterococcus, Lactobacillus: Higher Alpha diversity: lower Beta Diversity: Significant differences between H. pylori and non-H. pylori groups	16S rRNA Gene Sequencing	Stool	<18	China	2023
